# Supplementary material for: The CADM2 Gene and Behavior: A Phenome-Wide Scan in UK-Biobank
Source: Behav Genet. 2022 Jul 22;52(4-5):306–14. doi: 10.1007/s10519-022-10109-8 (PMC9463269; doi:10.1007/s10519-022-10109-8)
Supplement: Supplementary file 3 — Supplementary file3 (XLSX 21125 KB) [file 10519_2022_10109_MOESM3_ESM.xlsx]

## Sheet: Contents
The CADM2 gene and behavior:
A phenome-wide scan in UK Biobank - Supplementary Tables
Contents
Table S1. Overview of all included variables, with in blue derived variables (with its source publication in the label). For binary traits, the number of cases and effective sample size are given.
Table S2. Results (beta and p-value) for the associations between all included CADM2 SNPs and UK-Biobank traits. Trait numbers in the headers correspond to the variable names in Table S1.
Table S3a. Full results from the MAGMA gene-based test using the "snp-wise mean" procedure, with significant gene-based p-values results in red (at 2.62E-6). The SNP with the smallest p-value is given for each trait, with p-values below 1.55E-06 printed in red. For each category, the trait with the lowest significant p-value is highlighted. Datafields marked withg * have not been reported to be a…
Table S3b. Full results from the MAGMA gene-based test using the "snp-wise top" procedure, with significant gene-based p-values results in red (at 2.62E-6). The SNP with the lowest p-value for each trait can be found in Table S3a.
Table S3c. Replication of the MAGMA gene-based test using the "snp-wise mean" procedure, with significant gene-based p-values results in red (at 2.62E-6), but now the analysis was corrected for MSOA regions (of birthplace and current address).
Table S4. Comparison genes with the number of traits that were significantly associated with at least one SNP in the gene.
Table S5. Comparison genes: large genes from high LD regions.
Table S6. SNPs that were associated with at least 1 trait in our study (at p<1.56E-6 or p<5E-08) with their previously reported associations from GWAS catalog (N=248).
Table S7. Full results of the S-PrediXcan analyses, with per tissue and trait the significance of CADM2 expression, as well as the number of SNPs assessed in each model and the smallest p-value for the respective trait in the SNP-based analyses.

## Sheet: S1_phewastraits
Table S1. Overview of all included variables, with in blue derived variables (with its source publication in the label). For binary traits, the number of cases and effective sample size are given.
UK-Biobank trait information was derived from the UK-Biobank showcase, that can be reached at https://biobank.ndph.ox.ac.uk/showcase/
Category	Datafield	Label	Level	N	Ncases	Neff
Diet	1289	Cooked vegetable intake	Continuous	446689	NA	NA
Diet	1299	Salad / raw vegetable intake	Continuous	448280	NA	NA
Diet	1309	Fresh fruit intake	Continuous	452554	NA	NA
Diet	1319	Dried fruit intake	Continuous	447314	NA	NA
Diet	1329	Oily fish intake	Ordinal	453542	NA	NA
Diet	1339	Non-oily fish intake	Ordinal	453984	NA	NA
Diet	1349	Processed meat intake	Ordinal	455041	NA	NA
Diet	1359	Poultry intake	Ordinal	454945	NA	NA
Diet	1369	Beef intake	Ordinal	454146	NA	NA
Diet	1379	Lamb/mutton intake	Ordinal	453107	NA	NA
Diet	1389	Pork intake	Ordinal	453265	NA	NA
Diet	1408	Cheese intake	Ordinal	445209	NA	NA
Diet	1438	Bread intake	Continuous	448671	NA	NA
Diet	1458	Cereal intake	Continuous	454472	NA	NA
Diet	1478	Salt added to food	Ordinal	455662	NA	NA
Diet	1488	Tea intake	Continuous	453032	NA	NA
Diet	1498	Coffee intake	Continuous	453664	NA	NA
Diet	1518	Hot drink temperature	Ordinal	450990	NA	NA
Diet	1528	Water intake	Continuous	451048	NA	NA
Diet	1548	Variation in diet	Ordinal	454479	NA	NA
Exercise and sedentary behavior	1001	Duration of strenuous sports	Ordinal	48840	NA	NA
Exercise and sedentary behavior	1011	Frequency of light DIY in last 4 weeks	Ordinal	234435	NA	NA
Exercise and sedentary behavior	1021	Duration of light DIY	Ordinal	233210	NA	NA
Exercise and sedentary behavior	1050	Time spent outdoors in summer	Continuous	429642	NA	NA
Exercise and sedentary behavior	1060	Time spent outdoors in winter	Continuous	427429	NA	NA
Exercise and sedentary behavior	1070	Time spent watching television (TV)	Continuous	450708	NA	NA
Exercise and sedentary behavior	1080	Time spent using computer	Continuous	448417	NA	NA
Exercise and sedentary behavior	1090	Time spent driving	Continuous	442730	NA	NA
Exercise and sedentary behavior	1110	Length of mobile phone use	Ordinal	450136	NA	NA
Exercise and sedentary behavior	1120	Weekly usage of mobile phone in last 3 months	Ordinal	384373	NA	NA
Exercise and sedentary behavior	1130	Hands-free device/speakerphone use with mobile phone in last 3 month	Ordinal	386309	NA	NA
Exercise and sedentary behavior	2237	Plays computer games	Ordinal	455481	NA	NA
Exercise and sedentary behavior	2624	Frequency of heavy DIY in last 4 weeks	Ordinal	187750	NA	NA
Exercise and sedentary behavior	2634	Duration of heavy DIY	Ordinal	188041	NA	NA
Exercise and sedentary behavior	3637	Frequency of other Exercise and sedentary behaviors in last 4 weeks	Ordinal	223948	NA	NA
Exercise and sedentary behavior	3647	Duration of other Exercise and sedentary behaviors	Ordinal	224149	NA	NA
Exercise and sedentary behavior	864	Number of days/week walked 10+ minutes	Continuous	447977	NA	NA
Exercise and sedentary behavior	874	Duration of walks	Continuous	386220	NA	NA
Exercise and sedentary behavior	884	Number of days/week of moderate physical activity 10+ minutes	Ordinal	433731	NA	NA
Exercise and sedentary behavior	894	Duration of moderate activity	Continuous	340217	NA	NA
Exercise and sedentary behavior	904	Number of days/week of vigorous physical activity 10+ minutes	Ordinal	433919	NA	NA
Exercise and sedentary behavior	914	Duration of vigorous activity	Continuous	250592	NA	NA
Exercise and sedentary behavior	924	Usual walking pace	Ordinal	453069	NA	NA
Exercise and sedentary behavior	943	Frequency of stair climbing in last 4 weeks	Ordinal	451904	NA	NA
Exercise and sedentary behavior	971	Frequency of walking for pleasure in last 4 weeks	Ordinal	329974	NA	NA
Exercise and sedentary behavior	981	Duration walking for pleasure	Ordinal	329822	NA	NA
Exercise and sedentary behavior	991	Frequency of strenuous sports in last 4 weeks	Ordinal	48788	NA	NA
Mental health	4620	Number of depression episodes (at least 1 week)	Continuous	112982	NA	NA
Mental health	1920	Mood swings	Dichotomous	444931	201186	440860
Mental health	1930	Miserableness	Dichotomous	448199	192514	439295
Mental health	1940	Irritability	Dichotomous	435698	122856	352855
Mental health	1950	Sensitivity / hurt feelings	Dichotomous	442716	245884	437281
Mental health	1960	Fed-up feelings	Dichotomous	446389	181574	430867
Mental health	1970	Nervous feelings	Dichotomous	443996	105059	320799
Mental health	1980	Worrier / anxious feelings	Dichotomous	444059	251774	436089
Mental health	1990	Tense / 'highly strung'	Dichotomous	441566	76840	253874
Mental health	2000	Worry too long after embarrassment	Dichotomous	437344	208755	436445
Mental health	2010	Suffer from 'nerves'	Dichotomous	439213	93406	294167
Mental health	20127	Neuroticism score	Continuous	369147	NA	NA
Mental health	2030	Guilty feelings	Dichotomous	444026	127267	363159
Mental health	20417	Tense, sore, or aching muscles during worst period of anxiety	Dichotomous	41733	16413	39832
Mental health	20421	Ever felt worried, tense, or anxious for most of a month or longer	Dichotomous	137916	36748	107826
Mental health	20425	Ever worried more than most people would in similar situation	Dichotomous	123772	32139	95174.8
Mental health	20435	Difficulty concentrating during worst depression	Dichotomous	73686	58084	49194
Mental health	20436	Fraction of day affected during worst episode of depression	Ordinal	78385	NA	NA
Mental health	20437	Thoughts of death during worst depression	Dichotomous	78658	40982	78519
Mental health	20438	Duration of worst depression	Ordinal	82279	NA	NA
Mental health	20439	Frequency of depressed days during worst episode of depression	Ordinal	81004	NA	NA
Mental health	20440	Impact on normal roles during worst period of depression	Ordinal	83405	NA	NA
Mental health	20441	Ever had prolonged loss of interest in normal activities	Dichotomous	147299	58253	140862
Mental health	20442	Lifetime number of depressed periods (at least 2 weeks)	Continuous	89029	NA	NA
Mental health	20446	Ever had prolonged feelings of sadness or depression	Dichotomous	147348	80785	145975
Mental health	20447	Depression possibly related to stressful or traumatic event	Dichotomous	83289	60910	65463.9
Mental health	20448	Professional informed about depression	Dichotomous	83230	53725	76182
Mental health	20449	Feelings of tiredness during worst episode of depression	Dichotomous	74950	61500	44145.4
Mental health	20450	Feelings of worthlessness during worst period of depression	Dichotomous	77953	39755	77921.9
Mental health	20458	General happiness	Ordinal	146923	NA	NA
Mental health	20459	General happiness with own Physical health	Ordinal	147341	NA	NA
Mental health	20460	Belief that own life is meaningful	Ordinal	144252	NA	NA
Mental health	20463	Ever heard an un-real voice	Dichotomous	147030	2580	10138.9
Mental health	20471	Ever seen an un-real vision	Dichotomous	146128	4725	18288.9
Mental health	20479	Ever thought that life not worth living	Ordinal	146732	NA	NA
Mental health	20480	Ever self-harmed	Dichotomous	147285	6381	24418.2
Mental health	20485	Ever contemplated self-harm	Ordinal	147122	NA	NA
Mental health	20499	Ever sought or received professional help for mental distress	Dichotomous	147221	57854	140476
Mental health	20500	Ever suffered mental distress preventing usual activities	Dichotomous	145757	48711	129728
Mental health	20501	Ever had period of mania / excitability	Dichotomous	144288	6171	23628.3
Mental health	20502	Ever had period extreme irritability	Dichotomous	143144	37617	110926
Mental health	20536	Weight change during worst episode of depression	Ordinal	71048	NA	NA
Mental health	2060	Frequency of unenthusiasm / disinterest in last 2 weeks	Ordinal	440855	NA	NA
Mental health	2070	Frequency of tenseness / restlessness in last 2 weeks	Ordinal	438711	NA	NA
Mental health	2080	Frequency of tiredness / lethargy in last 2 weeks	Ordinal	442346	NA	NA
Mental health	2090	Seen doctor (GP) for nerves, anxiety, tension or depression	Dichotomous	452705	156336	409389
Mental health	2100	Seen a psychiatrist for nerves, anxiety, tension or depression	Dichotomous	453822	52377	185328
Mental health	4526	Happiness	Ordinal	181551	NA	NA
Mental health	4598	Ever depressed for a whole week	Dichotomous	178663	95212	177889
Mental health	4609	Longest period of depression	Continuous	68337	NA	NA
Mental health	4631	Ever unenthusiastic/disinterested for a whole week	Dichotomous	174894	63269	161524
Mental health	4653	Ever highly irritable/argumentative for 2 days	Dichotomous	178342	30439	100975
Mental health	5386	Number of unenthusiastic/disinterested episodes	Continuous	32272	NA	NA
Occupation	22599	Number of jobs held	Continuous	111960	NA	NA
Occupation	22604	Work hours - lumped category	Ordinal	93846	NA	NA
Occupation	22611	Workplace had a lot of cigarette smoke from other people smoking	Ordinal	113401	NA	NA
Occupation	22661	Number of gap periods	Continuous	111529	NA	NA
Occupation	3426	Job involves night shift work	Ordinal	43668	NA	NA
Occupation	4537	Work/job satisfaction	Ordinal	121451	NA	NA
Occupation	757	Time employed in main current job	Continuous	259519	NA	NA
Occupation	767	Length of working week for main job	Continuous	256487	NA	NA
Occupation	777	Frequency of travelling from home to job workplace	Continuous	256899	NA	NA
Occupation	796	Distance between home and job workplace	Continuous	225924	NA	NA
Occupation	806	Job involves mainly walking or standing	Ordinal	260127	NA	NA
Occupation	816	Job involves heavy manual or physical work	Ordinal	260187	NA	NA
Occupation	826	Job involves shift work	Ordinal	259894	NA	NA
Physical health	1737	Childhood sunburn occasions	Continuous	338676	NA	NA
Physical health	1757	Facial ageing	Ordinal	417799	NA	NA
Physical health	21001	Body mass index (BMI)	Continuous	452982	NA	NA
Physical health	2178	Overall Physical health rating	Ordinal	453958	NA	NA
Physical health	2463	Fractured/broken bones in last 5 years	Dichotomous	453466	43891	158571
Physical health	3526	Mother's age at death	Continuous		NA	NA
Physical health	4548	Physical health satisfaction	Ordinal	181647	NA	NA
Reproductive	2139	Age first had sexual intercourse	Continuous	398232	NA	NA
Reproductive	2149	Lifetime number of sexual partners	Continuous	371812	NA	NA
Reproductive	2159	Ever had same-sex intercourse	Dichotomous	412838	14159	54693.6
Reproductive	2385	Relative age voice broke	Ordinal	192946	NA	NA
Reproductive	2395	Hair/balding pattern	Ordinal	207071	NA	NA
Reproductive	2405	Number of children fathered	Continuous	206401	NA	NA
Reproductive	2714	Age when periods started (menarche)	Continuous	240067	NA	NA
Reproductive	2734	Number of live births	Continuous	246694	NA	NA
Reproductive	2754	Age at first live birth	Continuous	167983	NA	NA
Reproductive	2764	Age at last live birth	Continuous	167763	NA	NA
Reproductive	2774	Ever had stillbirth, spontaneous miscarriage or termination	Dichotomous	243484	77486	211308
Reproductive	2784	Ever taken oral contraceptive pill	Dichotomous	246691	202500	145099
Reproductive	2794	Age started oral contraceptive pill	Continuous	194808	NA	NA
Reproductive	3669	Lifetime number of same-sex sexual partners	Continuous	12218	NA	NA
Reproductive	3829	Number of stillbirths	Continuous	77066	NA	NA
Reproductive	3839	Number of spontaneous miscarriages	Continuous	77083	NA	NA
Reproductive	3849	Number of pregnancy terminations	Continuous	77067	NA	NA
Risk taking	1100	Drive faster than motorway speed limit	Ordinal	443402	NA	NA
Risk taking	2040	Risk taking	Dichotomous	439745	115112	339917
Risk taking	2267	Use of sun/uv protection	Ordinal	455428	NA	NA
Risk taking	2277	Frequency of solarium/sunlamp use	Continuous	448903	NA	NA
Risk taking	2296	Falls in the last year	Ordinal	454840	NA	NA
Sleep	1160	Sleep duration	Continuous	451957	NA	NA
Sleep	1170	Getting up in morning	Ordinal	455147	NA	NA
Sleep	1180	Morning/evening person (chronotype)	Ordinal	407556	NA	NA
Sleep	1190	Nap during day	Ordinal	455491	NA	NA
Sleep	1200	Sleeplessness / insomnia	Ordinal	455385	NA	NA
Sleep	1210	Snoring	Dichotomous	424058	266022	396559
Sleep	1220	Daytime dozing / sleeping (narcolepsy)	Ordinal	454064	NA	NA
Social interaction	1031	Frequency of friend/family visits	Ordinal	453376	NA	NA
Social interaction	2020	Loneliness, isolation	Dichotomous	448607	80910	265269
Social interaction	2110	Able to confide	Ordinal	442368	NA	NA
Social interaction	4559	Family relationship satisfaction	Ordinal	180558	NA	NA
Social interaction	4570	Friendships satisfaction	Ordinal	180193	NA	NA
Socioeconomic status and intelligence	189	Townsend deprivation index	Continuous	312533	NA	NA
Socioeconomic status and intelligence	20016_20191	Fluid intelligence score	Continuous	164666	NA	NA
Socioeconomic status and intelligence	4581	Financial situation satisfaction	Ordinal	181398	NA	NA
Socioeconomic status and intelligence	709	Number in household	Continuous	452472	NA	NA
Socioeconomic status and intelligence	728	Number of vehicles in household	Ordinal	452821	NA	NA
Socioeconomic status and intelligence	738	Average total household income before tax	Ordinal	392503	NA	NA
Socioeconomic status and intelligence	845	Age completed full time education	Continuous	303104	NA	NA
Socioeconomic status and intelligence	EA	Educational attainment transformed to ISCED categories, derived for PMID 27225129	Ordinal	451800	NA	NA
Substance use	1239	Current tobacco smoking	Ordinal	455467	NA	NA
Substance use	1249	Past tobacco smoking	Ordinal	419706	NA	NA
Substance use	1259	Smoking/smokers in household	Ordinal	420653	NA	NA
Substance use	1269	Exposure to tobacco smoke at home	Continuous	408750	NA	NA
Substance use	1279	Exposure to tobacco smoke outside home	Continuous	384621	NA	NA
Substance use	1558	Alcohol intake frequency	Ordinal	455380	NA	NA
Substance use	1568	Average weekly red wine intake	Continuous	322428	NA	NA
Substance use	1578	Average weekly champagne plus white wine intake	Continuous	322011	NA	NA
Substance use	1588	Average weekly beer plus cider intake	Continuous	322433	NA	NA
Substance use	1598	Average weekly spirits intake	Continuous	320853	NA	NA
Substance use	1608	Average weekly fortified wine intake	Continuous	323265	NA	NA
Substance use	1618	Alcohol usually taken with meals	Dichotomous	236766	159606	208057
Substance use	1628	Alcohol intake versus 10 years previously	Ordinal	422644	NA	NA
Substance use	20160	Ever smoked	Dichotomous	454207	276209	432971
Substance use	20401	Ever addicted to any substance or behaviour	Dichotomous	146058	8800	33079.2
Substance use	20403	Amount of alcohol drunk on a typical drinking day	Ordinal	135298	NA	NA
Substance use	20405	Ever had known person concerned about, or recommend reduction of, alcohol consumption	Ordinal	147497	NA	NA
Substance use	20407	Frequency of failure to fulfil normal expectations due to drinking alcohol in last year	Ordinal	81165	NA	NA
Substance use	20408	Frequency of memory loss due to drinking alcohol in last year	Ordinal	81133	NA	NA
Substance use	20409	Frequency of feeling guilt or remorse after drinking alcohol in last year	Ordinal	81106	NA	NA
Substance use	20411	Ever been injured or injured someone else through drinking alcohol	Ordinal	147636	NA	NA
Substance use	20412	Frequency of needing morning drink of alcohol after heavy drinking session in last year	Ordinal	81218	NA	NA
Substance use	20413	Frequency of inability to cease drinking in last year	Ordinal	81060	NA	NA
Substance use	20414	Frequency of drinking alcohol	Ordinal	147534	NA	NA
Substance use	20416	Frequency of consuming six or more units of alcohol	Ordinal	135571	NA	NA
Substance use	20453	Ever taken cannabis	Ordinal	147507	NA	NA
Substance use	20454	Maximum frequency of taking cannabis	Ordinal	31376	NA	NA
Substance use	20455	Age when last took cannabis	Continuous	32376	NA	NA
Substance use	22506	Tobacco smoking	Ordinal	114074	NA	NA
Substance use	22507	Age of stopping smoking	Continuous	41924	NA	NA
Substance use	2644	Light smokers, at least 100 smokes in lifetime	Dichotomous	124873	57414	124065
Substance use	2867	Age started smoking in former smokers	Continuous	113558	NA	NA
Substance use	2887	Number of cigarettes previously smoked daily	Continuous	109067	NA	NA
Substance use	2897	Age stopped smoking	Continuous	114698	NA	NA
Substance use	2907	Ever stopped smoking for 6+ months	Dichotomous	113564	49215	111547
Substance use	2926	Number of unsuccessful stop-smoking attempts	Continuous	103985	NA	NA
Substance use	2936	Likelihood of resuming smoking	Ordinal	112603	NA	NA
Substance use	3436	Age started smoking in current smokers	Continuous	34759	NA	NA
Substance use	3446_c	Type of tobacco currently smoked: cigarettes (dummy coded from 3446)	Dichotomous	35608	24635	30366.2
Substance use	3446_s	Type of tobacco currently smoked: hand-rolled cigarettes (dummy coded from 3446)	Dichotomous	35608	8411	25696.9
Substance use	3456	Number of cigarettes currently smoked daily (current cigarette smokers)	Continuous	32584	NA	NA
Substance use	3466	Time from waking to first cigarette	Ordinal	32847	NA	NA
Substance use	3476	Difficulty not smoking for 1 day	Ordinal	32937	NA	NA
Substance use	3486	Ever tried to stop smoking	Ordinal	35427	NA	NA
Substance use	3496	Wants to stop smoking	Ordinal	35068	NA	NA
Substance use	3506	Smoking compared to 10 years previous	Ordinal	35539	NA	NA
Substance use	4407	Average monthly red wine intake	Continuous	41238	NA	NA
Substance use	4418	Average monthly champagne plus white wine intake	Continuous	41129	NA	NA
Substance use	4429	Average monthly beer plus cider intake	Continuous	41286	NA	NA
Substance use	4440	Average monthly spirits intake	Continuous	41005	NA	NA
Substance use	4451	Average monthly fortified wine intake	Continuous	41221	NA	NA
Substance use	4462	Average monthly intake of other alcoholic drinks	Continuous	41266	NA	NA
Substance use	5364	Average weekly intake of other alcoholic drinks	Continuous	129301	NA	NA
Substance use	AgeSmk	Age at smoking initiation, derived for PMID 30643251	Continuous	147190	NA	NA
Substance use	AlcFrq	Frequency of alcohol use, derived for PMID 30874500	Ordinal	455381	NA	NA
Substance use	CanInit	Lifetime cannabis use, derived for PMID 30150663	Dichotomous	147507	32319	100951
Substance use	CigDay	Cigarettes per day, derived for PMID 30643251	Continuous	141020	NA	NA
Substance use	DrnkWk	Alcohol use in glasses per week, derived for PMID 30643251	Continuous	127683	NA	NA
Substance use	SmkCes	Smoking cessation, derived for PMID 30643251	Dichotomous	209164	47479	146806
Substance use	SmkInit	Smoking initiation, derived for PMID 30643251	Dichotomous	303122	50263	167714
Traumatic experiences and PTSD symptoms	20487	Felt hated by family member as a child	Ordinal	147321	NA	NA
Traumatic experiences and PTSD symptoms	20488	Physically abused by family as a child	Ordinal	147408	NA	NA
Traumatic experiences and PTSD symptoms	20489	Felt loved as a child	Ordinal	147177	NA	NA
Traumatic experiences and PTSD symptoms	20490	Sexually molested as a child	Ordinal	146062	NA	NA
Traumatic experiences and PTSD symptoms	20491	Someone to take to doctor when needed as a child	Ordinal	146754	NA	NA
Traumatic experiences and PTSD symptoms	20495	Avoided activities or situations because of previous stressful experience in past month	Ordinal	147471	NA	NA
Traumatic experiences and PTSD symptoms	20497	Repeated disturbing thoughts of stressful experience in past month	Ordinal	147508	NA	NA
Traumatic experiences and PTSD symptoms	20498	Felt very upset when reminded of stressful experience in past month	Ordinal	147492	NA	NA
Traumatic experiences and PTSD symptoms	2050	Frequency of depressed mood in last 2 weeks	Ordinal	436319	NA	NA
Traumatic experiences and PTSD symptoms	20521	Belittlement by partner or ex-partner as an adult	Ordinal	147298	NA	NA
Traumatic experiences and PTSD symptoms	20522	Been in a confiding relationship as an adult	Ordinal	143935	NA	NA
Traumatic experiences and PTSD symptoms	20523	Physical violence by partner or ex-partner as an adult	Ordinal	147305	NA	NA
Traumatic experiences and PTSD symptoms	20524	Sexual interference by partner or ex-partner without consent as an adult	Ordinal	147284	NA	NA
Traumatic experiences and PTSD symptoms	20525	Able to pay rent/mortgage as an adult	Ordinal	145508	NA	NA
Traumatic experiences and PTSD symptoms	20526	Been in serious accident believed to be life-threatening	Ordinal	147534	NA	NA
Traumatic experiences and PTSD symptoms	20527	Been involved in combat or exposed to war-zone	Ordinal	147568	NA	NA
Traumatic experiences and PTSD symptoms	20528	Diagnosed with life-threatening illness	Ordinal	147139	NA	NA
Traumatic experiences and PTSD symptoms	20529	Victim of physically violent crime	Ordinal	147438	NA	NA
Traumatic experiences and PTSD symptoms	20530	Witnessed sudden violent death	Ordinal	147469	NA	NA
Traumatic experiences and PTSD symptoms	20531	Victim of sexual assault	Ordinal	145932	NA	NA

## Sheet: S2_snpresults
Table S2. Results (beta and p-value) for the associations between all included CADM2 SNPs and UK-Biobank traits. Trait numbers in the headers correspond to the variable names in Table S1.
SNP	beta_1001.pheno	p_1001.pheno	beta_1011.pheno	p_1011.pheno	beta_1021.pheno	p_1021.pheno	beta_1031.pheno	p_1031.pheno	beta_1050.pheno	p_1050.pheno	beta_1060.pheno	p_1060.pheno	beta_1070.pheno	p_1070.pheno	beta_1080.pheno	p_1080.pheno	beta_1090.pheno	p_1090.pheno	beta_1100.pheno	p_1100.pheno	beta_1110.pheno	p_1110.pheno	beta_1120.pheno	p_1120.pheno	beta_1130.pheno	p_1130.pheno	beta_1160.pheno	p_1160.pheno	beta_1170.pheno	p_1170.pheno	beta_1180.pheno	p_1180.pheno	beta_1190.pheno	p_1190.pheno	beta_1200.pheno	p_1200.pheno	beta_1210.pheno	p_1210.pheno	beta_1220.pheno	p_1220.pheno	beta_1239.pheno	p_1239.pheno	beta_1249.pheno	p_1249.pheno	beta_1259.pheno	p_1259.pheno	beta_1269.pheno	p_1269.pheno	beta_1279.pheno
rs2996046	-0.0036552	0.606153	-0.00581169	0.0710122	-0.00172445	0.591054	-0.000635341	0.778291	0.00303788	0.189284	0.000822883	0.719952	0.00099488	0.662568	0.00474653	0.0352806	0.00618457	0.00563855	0.00067615	0.76844	0.00227668	0.318742	-0.000486308	0.844472	0.00353091	0.148335	-0.000689656	0.762302	0.00355269	0.115876	-0.000188073	0.937711	-0.0095486	2.35604e-05	-0.00246684	0.273463	-0.000892064	0.699298	-0.00578703	0.0110101	-0.00122757	0.587767	-0.00152098	0.518943	0.00291836	0.217647	0.00161377	0.4992	-0.00289826
rs138807647	-0.0280593	0.376782	-0.0111107	0.449605	-0.0165709	0.257457	0.0126494	0.219511	-0.0102688	0.330632	-0.0107264	0.305571	0.0134204	0.196909	-0.00639991	0.534164	-0.00725534	0.476523	0.0117375	0.262918	-0.000999557	0.923555	0.0143351	0.205819	-0.0103835	0.352475	0.0100831	0.33273	-0.00853494	0.407906	0.00714818	0.515441	0.0236894	0.021501	-0.0157968	0.124287	-0.00479662	0.649491	0.00989331	0.340895	0.0120525	0.243454	0.00594091	0.581019	-0.00907596	0.400989	0.000133136	0.990249	0.00370867
rs116479586	0.00852464	0.802364	-0.00186889	0.900606	-0.00943808	0.526755	-0.00353638	0.73566	-0.00302444	0.777896	-0.00625432	0.556759	0.00331524	0.754248	0.000489847	0.962678	0.00202158	0.845561	-0.0113258	0.288708	0.0149662	0.158007	-0.00314398	0.784068	0.00733221	0.517069	0.00314001	0.766764	-0.00106957	0.918776	0.0145915	0.192377	-0.0130838	0.212027	0.00672169	0.520331	-0.0226507	0.0342086	0.0105297	0.319067	-0.00751462	0.474709	-0.000474204	0.965485	0.00596695	0.587379	0.00498089	0.653484	0.0131901
rs2924665	0.00987174	0.168852	0.00169083	0.602085	0.00712529	0.0275459	0.00579553	0.0107583	-0.00299596	0.198661	-0.00147809	0.522546	-0.00900154	8.81088e-05	-0.0049402	0.0295483	-0.00508577	0.0237728	-0.00163687	0.479031	-0.00786181	0.00062778	-0.00259566	0.298903	-0.00321772	0.191352	-0.00216242	0.346272	-0.00173698	0.445204	-0.00240568	0.32073	0.00375942	0.0982786	0.000338683	0.881302	0.00089829	0.699305	-0.00481166	0.0357925	-0.00506787	0.0262341	0.00831452	0.000462177	-0.00517078	0.0300438	-0.00599277	0.012683	0.00082759
rs2924664	-0.00367787	0.600827	-0.00525333	0.0997755	-0.00146427	0.645389	-0.00133681	0.55024	0.0038921	0.0898554	0.00165193	0.467901	0.000137207	0.951607	0.00607824	0.00655769	0.00608741	0.00600421	0.000503665	0.824964	0.00349577	0.122636	-0.00083132	0.735159	0.00264197	0.275306	-0.000705671	0.75497	0.003924	0.0798958	-0.000585475	0.806183	-0.0098204	1.15895e-05	-0.0039512	0.0769162	-0.000272217	0.905386	-0.00530862	0.0186779	-0.000799367	0.721871	-0.00192913	0.409365	0.00301762	0.198601	0.00113065	0.633016	-0.00268535
rs2924663	-0.00340567	0.807606	-0.0109774	0.084395	-0.0214577	0.000711414	-0.00575995	0.192851	0.00789845	0.0819828	0.00830649	0.0652369	-0.00977984	0.0287177	-0.00742699	0.0929378	0.0126919	0.00376891	-1.24057e-05	0.997801	0.0064643	0.148856	0.0109163	0.0246045	0.0105161	0.0279682	-0.00837516	0.0610584	0.00431172	0.330416	-0.00264532	0.57561	-0.0139024	0.00169059	-0.00162663	0.712639	-0.00875342	0.0529132	-0.00816635	0.067303	-0.00220482	0.61945	-0.00616933	0.18184	0.00597023	0.198168	0.0024795	0.596447	0.00286536
rs116986236	0.0103116	0.725074	0.000262892	0.984063	0.0133215	0.310123	-0.00951136	0.304958	0.0179016	0.0594835	0.0127312	0.176307	-0.0163711	0.0805777	0.0198155	0.0324023	0.000171598	0.985094	0.00426352	0.651819	0.0123283	0.189128	-0.00426204	0.674235	-0.0115095	0.249678	0.006471	0.489849	0.00417789	0.652782	-0.00543894	0.583032	-0.00890489	0.337528	-0.0222273	0.0163779	0.00718439	0.44979	0.00507956	0.587356	0.012119	0.192972	-0.0137125	0.157992	-0.000416513	0.965923	-0.0135875	0.167236	-0.00226825
rs66697467	-0.0104811	0.142199	0.00443389	0.171057	-0.0029677	0.358041	-0.00424899	0.0615356	-0.00162837	0.484623	-0.00101543	0.6604	0.00928404	5.25454e-05	-0.00214669	0.344426	-0.00203273	0.366253	0.000598489	0.795802	0.00211714	0.357273	0.00191285	0.443678	-0.00230449	0.34898	0.00177917	0.438436	-0.00288923	0.204185	0.00406766	0.0931703	0.0090525	6.87694e-05	0.00393194	0.0830233	0.000432497	0.85248	0.00821227	0.00034057	0.00414419	0.069172	-0.00110642	0.641319	-0.000123477	0.9587	0.00260775	0.278318	0.000824778
rs148761762	0.0118842	0.687326	0.000850215	0.948943	0.0138782	0.294672	-0.0106684	0.253775	0.0176836	0.0648719	0.0122736	0.196032	-0.0166014	0.0788393	0.018627	0.0460767	-0.00178977	0.846737	0.00574643	0.546369	0.0116393	0.218745	-0.00259544	0.799668	-0.0113646	0.259753	0.00702373	0.457185	0.0037616	0.687844	-0.00461619	0.644126	-0.0103148	0.270528	-0.0217022	0.0200897	0.00696974	0.46716	0.00461961	0.624476	0.0128364	0.171416	-0.0145468	0.137461	0.000825808	0.933056	-0.0126128	0.203524	-0.000898522
rs151157878	0.0103498	0.724096	-0.000223705	0.986438	0.013478	0.30447	-0.00980444	0.290315	0.0175562	0.0645776	0.0120967	0.19887	-0.0163092	0.0817412	0.019916	0.0315404	0.000278362	0.975823	0.0042706	0.651292	0.0118328	0.207548	-0.00440711	0.663878	-0.0113693	0.255584	0.00642486	0.492965	0.00440045	0.635607	-0.00558476	0.57297	-0.0084502	0.362792	-0.0221054	0.0169803	0.00717367	0.450484	0.00554436	0.553645	0.0121797	0.190768	-0.0133659	0.168784	-0.00058213	0.952389	-0.0135291	0.169084	-0.00226462
rs2924662	0.0128029	0.0659813	0.0014683	0.64124	0.00485791	0.122025	0.0055597	0.0117665	-0.00182069	0.421126	0.000240303	0.914741	-0.00970874	1.33387e-05	-0.00492552	0.0254936	-0.00454058	0.0377117	-0.0010218	0.649121	-0.00613984	0.00597356	-0.0010405	0.668043	-0.000863819	0.717895	-0.0004323	0.846288	-0.000502725	0.820027	-0.00409388	0.0818789	0.000446066	0.839938	0.000115992	0.958008	0.000365377	0.871472	-0.00320108	0.150444	-0.00294859	0.183025	0.00339529	0.141018	-0.00314372	0.174508	-0.00416247	0.074719	0.00184561
rs2924661	0.0122241	0.078931	0.00155576	0.621349	0.00476494	0.129169	0.00570237	0.00974278	-0.00200042	0.376564	0.000180333	0.935939	-0.00964249	1.51439e-05	-0.00478546	0.029911	-0.00431494	0.0482056	-0.000785948	0.726248	-0.00595734	0.00761639	-0.00103138	0.670644	-0.00096346	0.686856	-0.000656708	0.768289	-0.000248966	0.910254	-0.00447379	0.0571386	0.000529495	0.810447	0.000158324	0.942681	0.000610451	0.786826	-0.00313889	0.158353	-0.0028196	0.202736	0.00304454	0.186653	-0.00323244	0.162471	-0.00409977	0.0790698	0.00173592
rs9875769	-0.00918689	0.194621	0.00418854	0.191909	-0.00227095	0.477845	-0.0049615	0.027555	-0.000466687	0.839806	-0.000181271	0.936907	0.00824215	0.000290621	-0.000866152	0.700213	-0.00206118	0.355119	0.000693541	0.762136	0.00278314	0.221891	0.00140697	0.56962	-0.00316275	0.194545	0.00232662	0.306457	-0.00278262	0.217092	0.00408419	0.0889142	0.00821282	0.000267458	0.00214239	0.340444	0.000356153	0.877164	0.00815421	0.000330588	0.00456653	0.0432602	-0.00153222	0.514959	0.000108354	0.963419	0.00164022	0.491369	0.00087385
rs4053333	0.0125949	0.0704489	0.00155269	0.622204	0.00478466	0.127772	0.00569437	0.00987923	-0.00191865	0.396591	0.000133592	0.952541	-0.00972154	1.30022e-05	-0.00476034	0.0308587	-0.00424307	0.0521666	-0.000818923	0.715379	-0.00609284	0.00637019	-0.00102889	0.671534	-0.000859745	0.719173	-0.000546053	0.806564	-0.000266962	0.90384	-0.0044057	0.061146	0.000553842	0.801996	0.000214097	0.92258	0.000619791	0.783738	-0.00308439	0.165894	-0.00279762	0.206484	0.00312679	0.175228	-0.00327328	0.157419	-0.00394142	0.091503	0.00182371
rs117706127	0.010348	0.724145	-0.000296959	0.982001	0.0129883	0.322457	-0.00944664	0.308319	0.0173985	0.0670408	0.0122702	0.192545	-0.0163237	0.081495	0.019754	0.032965	0.000556086	0.951728	0.00426765	0.651545	0.0118627	0.20644	-0.0044746	0.659086	-0.0112986	0.2586	0.00635627	0.49763	0.00437785	0.637373	-0.00572949	0.563123	-0.00827942	0.372612	-0.0218523	0.0182944	0.00683106	0.472447	0.00565113	0.546069	0.0126952	0.172703	-0.0134168	0.167209	-0.000504155	0.958764	-0.0134905	0.170344	-0.00258561
rs13074923	-0.0100093	0.161995	0.00441115	0.174351	-0.00286409	0.37627	-0.00449026	0.0487706	-0.00161487	0.489414	-0.00109878	0.635392	0.00912504	7.36312e-05	-0.00220424	0.33293	-0.00221814	0.325448	0.000527331	0.820103	0.00191618	0.405972	0.00189989	0.448002	-0.00230016	0.351184	0.00190734	0.407411	-0.00320006	0.160735	0.00449782	0.064085	0.00896559	8.42871e-05	0.00370137	0.103642	-0.000194629	0.933481	0.00814176	0.000396786	0.00377523	0.0987123	-0.000542284	0.819849	-0.000118402	0.960499	0.00227491	0.345527	0.00100401
rs2924660	-0.00272282	0.699938	-0.0052621	0.100778	-0.00140983	0.659195	-0.00165458	0.461695	0.00389025	0.0914691	0.00175497	0.442671	-0.000209646	0.926452	0.00602478	0.00730885	0.00630292	0.00462641	0.000877128	0.70141	0.00371318	0.102606	-0.000381147	0.877304	0.00267106	0.272235	-0.000854869	0.706648	0.00374116	0.0964866	-0.000104092	0.965362	-0.00943829	2.72358e-05	-0.00392521	0.0802443	-0.000223172	0.922726	-0.00502871	0.0265672	-0.00094539	0.675162	-0.00195624	0.404927	0.00294184	0.212166	0.0012705	0.593228	-0.00271073
rs2924659	0.0123624	0.0760202	0.00130089	0.6801	0.00442668	0.159338	0.00574167	0.0093641	-0.00194714	0.39018	0.000192543	0.931722	-0.00942561	2.41645e-05	-0.00471145	0.0328228	-0.00445977	0.0414926	-0.00065374	0.771238	-0.00588719	0.00846494	-0.00101262	0.676779	-0.00095671	0.689399	-0.00068162	0.76014	-0.000271977	0.902155	-0.00460912	0.0503967	0.000373942	0.865707	0.000128027	0.953711	0.000427756	0.849942	-0.0031193	0.161641	-0.00261656	0.237935	0.0030216	0.190695	-0.00317872	0.170245	-0.00401493	0.0859732	0.00163627
rs74873086	0.00347095	0.904391	0.0187188	0.145949	0.0209927	0.101935	0.00981919	0.276709	-0.018106	0.0505771	-0.0156171	0.0890106	-0.0105702	0.246193	-0.00199539	0.824963	-5.85136e-05	0.994771	-0.0110956	0.227263	-0.00348877	0.702478	-0.00561701	0.571078	-0.0111142	0.255498	-0.0107627	0.237881	-0.00740793	0.412306	-0.00447124	0.642079	0.0258014	0.00427947	0.0213044	0.0180531	0.00302464	0.743215	0.0238559	0.00877796	-0.00208505	0.817916	0.00668529	0.477606	-0.021005	0.0262274	-0.012182	0.201308	0.0288705
rs9810771	-0.00905341	0.201692	0.00415014	0.196633	-0.00215759	0.500678	-0.00469148	0.0374401	-0.000599957	0.795232	-0.000342425	0.881291	0.00826585	0.000284341	-0.000518146	0.818067	-0.00234895	0.292596	0.000687657	0.764391	0.00293586	0.198143	0.00145078	0.558176	-0.0030822	0.206739	0.00220045	0.334062	-0.00288559	0.201144	0.00430586	0.0732743	0.00846749	0.000174694	0.0021205	0.346031	0.000291807	0.899355	0.00821293	0.000304793	0.00431292	0.0565923	-0.00137506	0.559495	-0.000104599	0.964732	0.0018551	0.43699	0.000937542
rs2924658	-0.00313403	0.661378	-0.00500723	0.122774	-0.00165162	0.609648	-0.00123081	0.588359	0.00304827	0.191211	0.00127327	0.582011	0.000688148	0.764557	0.00494584	0.0295098	0.00639649	0.00449716	0.00091121	0.693789	0.00271718	0.237694	-0.000107129	0.965796	0.00349208	0.156037	-0.0011714	0.610219	0.0033074	0.146374	0.000392515	0.871439	-0.00895963	8.25978e-05	-0.00245929	0.278655	-0.000856174	0.712975	-0.00557005	0.0151744	-0.00161568	0.478977	-0.000990218	0.676918	0.00308203	0.196395	0.00202937	0.399079	-0.00248927
rs77680717	0.00979104	0.738638	-0.000187877	0.988616	0.0134921	0.304205	-0.00966487	0.297458	0.0174297	0.0666473	0.0124724	0.185471	-0.0162648	0.0827169	0.0201168	0.0299418	0.000583453	0.949375	0.00429726	0.649414	0.0125906	0.180103	-0.00451838	0.656059	-0.0111143	0.266591	0.00638772	0.495666	0.0042017	0.651096	-0.00572629	0.563468	-0.00825893	0.373975	-0.0217694	0.0187797	0.00659762	0.487869	0.0058158	0.53457	0.0127854	0.169829	-0.0133126	0.170683	-0.000255195	0.979128	-0.0133912	0.173651	-0.00259895
rs144808003	0.0598957	0.00116548	0.000297491	0.971436	0.00138584	0.867107	-0.000661105	0.909923	0.00166465	0.781335	-0.00352635	0.55313	0.00518713	0.379418	-0.0101657	0.0815731	-0.00237918	0.680658	0.00447405	0.451454	-0.00656878	0.266362	0.000607841	0.924645	0.00650936	0.304143	0.00387758	0.511498	-0.00252796	0.665729	0.0048293	0.438509	-0.00674808	0.24852	-0.00964739	0.0981734	0.00126317	0.83272	-0.0106463	0.0709589	-0.00721686	0.218413	0.00445852	0.465294	-0.00608177	0.320917	0.000415574	0.946365	0.00701277
rs2924657	-0.00276857	0.698777	-0.00501374	0.122304	-0.00154123	0.633768	-0.00123611	0.586735	0.00314455	0.177534	0.00145632	0.528939	0.000863739	0.706958	0.00497777	0.0284674	0.00658521	0.00344493	0.000877394	0.704596	0.00280459	0.222916	5.50799e-05	0.982409	0.00353432	0.151062	-0.00137135	0.550638	0.0034324	0.131702	0.000187547	0.938362	-0.00898945	7.81431e-05	-0.00243096	0.284207	-0.000930801	0.689198	-0.0055103	0.0162934	-0.00174711	0.443929	-0.00113262	0.633631	0.00308545	0.195874	0.00196135	0.415045	-0.00260127
rs62255506	0.0227973	0.176095	-0.00201919	0.79334	-0.0089552	0.243851	-0.00108915	0.838831	0.00671836	0.221023	0.00974815	0.073187	-0.00640291	0.236581	-0.00145636	0.78557	0.00548702	0.30077	0.00357394	0.511878	0.00908515	0.0937694	0.0086337	0.141236	0.0148359	0.0103168	0.0100805	0.0625716	0.00576994	0.281864	-0.0105789	0.0637774	-0.016229	0.00246468	-0.0026282	0.622998	-0.000966311	0.859885	0.00975712	0.0709522	0.00990169	0.0654282	-0.0258618	3.96532e-06	0.0121082	0.0313766	0.00887981	0.117857	0.00628368
rs59983238	0.0106229	0.717571	0.00104969	0.936618	0.0130203	0.32264	-0.00912848	0.325947	0.0171037	0.0724252	0.01144	0.22541	-0.016745	0.0745612	0.0197086	0.0337543	-0.000606089	0.947507	0.00398069	0.67423	0.011357	0.227484	-0.00482107	0.635348	-0.0106321	0.288888	0.00688147	0.46374	0.00437403	0.638393	-0.00485323	0.625018	-0.00857458	0.356851	-0.0216406	0.0197115	0.00724482	0.447064	0.00621657	0.507554	0.0126299	0.175854	-0.0138447	0.154955	-0.000269202	0.978021	-0.0134355	0.173005	-0.00209753
rs3905689	-0.00136167	0.849105	-0.00448602	0.167027	-0.002058	0.524879	-0.000801176	0.724717	0.00280241	0.22969	0.00124366	0.590951	0.000987275	0.667539	0.00522527	0.0215208	0.00675706	0.00269943	0.00053073	0.818685	0.00286548	0.213227	-0.000156885	0.949947	0.00420719	0.0875684	-0.00155598	0.498487	0.00317711	0.163106	0.000425648	0.860735	-0.00910622	6.34431e-05	-0.00249427	0.272059	-0.00106123	0.648552	-0.00546422	0.0172582	-0.00134516	0.555734	-0.00119186	0.616158	0.00338493	0.156126	0.00199463	0.407414	-0.0026734
rs114307462	0.00642522	0.79722	-0.00728791	0.516079	-0.00863503	0.440375	0.000692611	0.930002	0.0014265	0.859776	-0.00438022	0.584238	-0.00327342	0.681007	0.000386529	0.960863	0.000637596	0.934878	0.0028321	0.724332	-0.00611803	0.443265	-0.00309126	0.721308	-0.00706235	0.408427	0.00135059	0.865417	-0.00707989	0.370047	0.0156839	0.0618503	-0.015138	0.0551486	-0.00206138	0.793479	-0.00155205	0.847292	-0.0104611	0.188593	-0.0022452	0.776649	-0.00150965	0.854781	0.00742846	0.369579	0.0102316	0.220332	0.00727813
rs13092766	-0.00240912	0.727444	-0.00556746	0.0752249	-0.00228389	0.464114	-0.00215695	0.325158	0.00387636	0.0846394	0.00379882	0.0884361	0.0054538	0.0137926	0.00726835	0.00090419	0.00737498	0.000678682	0.00219585	0.324892	0.0056231	0.0112459	-2.19356e-05	0.992731	0.00549847	0.0204538	-0.00223255	0.313523	0.00132743	0.545332	-0.000108204	0.963072	-0.00677171	0.00202266	0.00133729	0.541094	-0.00189095	0.399224	0.000132479	0.952221	0.00139958	0.524627	-0.00481478	0.0356145	0.00318772	0.165789	0.00216995	0.349677	-0.00117134
rs4856546	-0.00114233	0.868996	-0.00542621	0.0835467	-0.00265825	0.395108	-0.00209538	0.340141	0.00386797	0.0859535	0.00366781	0.100668	0.00541853	0.0146164	0.00729494	0.000887089	0.00749843	0.00056487	0.00209189	0.349299	0.00576636	0.00947947	0.000366537	0.879236	0.00622654	0.0088067	-0.00194393	0.38115	0.00115376	0.599879	0.000396619	0.865518	-0.00676898	0.00207444	0.00108826	0.619656	-0.0015961	0.477649	-0.000105833	0.9619	0.00126601	0.565738	-0.00501335	0.02899	0.00343973	0.135583	0.00217495	0.349529	-0.000972784
rs13089152	-2.99106e-05	0.996685	-0.00314283	0.333934	0.00201498	0.534333	-0.000909852	0.689728	0.00311973	0.181951	0.002135	0.357004	0.00886964	0.000116953	0.00868379	0.000137047	0.00407261	0.0710793	0.00245279	0.290187	0.00347965	0.131276	-0.00320164	0.200783	0.00306661	0.213609	0.000266559	0.907854	-0.000309935	0.891961	0.00144285	0.552613	-0.00379092	0.096464	0.00247227	0.277115	-0.000772889	0.740284	0.0018876	0.411533	0.00247732	0.278704	-0.00377503	0.113039	0.00194065	0.417094	0.00170081	0.480772	-0.00258686
rs62255507	0.00593729	0.679025	-0.00825667	0.212035	-0.0098194	0.136547	-0.00247896	0.589242	0.00973853	0.0386716	0.01536	0.00100514	-0.00518265	0.26392	-0.00461384	0.314696	0.00912708	0.0446921	0.00297906	0.523627	0.0118606	0.0107269	0.0127257	0.0114575	0.0207195	2.95043e-05	0.00469916	0.311284	0.00386574	0.400455	-0.00919368	0.0603875	-0.0191528	3.08073e-05	-0.00630842	0.168769	-0.00362869	0.439441	-0.00169921	0.713759	0.00933172	0.0428606	-0.0237067	7.96763e-07	0.00945214	0.0498762	0.00525315	0.280207	0.00522062
rs145014473	0.00786534	0.788504	-0.000493543	0.97016	0.0110561	0.400772	-0.00985739	0.288691	0.0166067	0.0810699	0.0130892	0.165274	-0.0178415	0.0573859	0.0193453	0.037128	-0.000330026	0.971394	0.00366232	0.698886	0.0120581	0.199861	-0.00240535	0.812936	-0.0123004	0.219702	0.00772679	0.410545	0.00435698	0.63961	-0.00320197	0.747041	-0.00938413	0.313162	-0.0211487	0.0226476	0.00640483	0.50139	0.00544914	0.56125	0.0132662	0.154978	-0.0141105	0.147209	0.000480501	0.960783	-0.0128484	0.19258	-0.00144108
rs113482473	0.023231	0.156358	-0.00395966	0.597943	-0.00375411	0.615971	0.00223981	0.667861	0.00391149	0.464846	0.00632315	0.233192	-0.0060606	0.250437	-0.000302636	0.953744	0.00733013	0.15615	0.00324824	0.540848	0.0115053	0.0294516	0.00842297	0.140862	0.0169754	0.00260147	0.00973814	0.0649409	0.00492258	0.346254	-0.00877926	0.114576	-0.0169446	0.00118233	-0.00212169	0.683897	-0.00199241	0.708899	0.0085522	0.104407	0.0083122	0.112591	-0.0240493	1.07221e-05	0.0107077	0.0508161	0.0103657	0.0610159	0.00449957
rs73130856	0.0186016	0.55019	-0.0266533	0.060044	0.00718313	0.611409	0.0222246	0.0249064	-0.0206236	0.0425524	-0.0107889	0.28492	-0.00668601	0.504368	-0.00484337	0.624798	0.0026019	0.790806	-0.00341869	0.734725	0.0189039	0.0595629	-0.0109885	0.31161	0.00561009	0.599714	0.00156475	0.875901	0.0106973	0.281063	0.0128801	0.224354	0.00868158	0.38138	0.000452559	0.963511	-0.0110933	0.274228	0.010684	0.285394	-0.0174886	0.0786649	-0.00932037	0.367772	-0.0114206	0.271534	0.00190153	0.855981	-0.0295965
rs10222660	0.0145224	0.329785	0.00109709	0.871596	4.75388e-06	0.999439	-0.00458935	0.332325	0.0108508	0.0252874	0.0109313	0.0229682	-0.00841717	0.0783899	0.00356994	0.450501	0.0050872	0.277838	0.00440322	0.360853	0.0106522	0.0262266	0.00746816	0.149825	0.00803495	0.115962	0.00899332	0.0601603	0.00261602	0.581004	-0.00974048	0.0536052	-0.0167341	0.000413519	-0.00595059	0.208005	-0.000146457	0.975871	0.00872836	0.0676668	0.0154466	0.00115016	-0.023074	3.24084e-06	0.00980933	0.0486308	0.00540235	0.281875	0.00462642
rs9309960	0.0145224	0.329785	0.00100474	0.882321	-3.21603e-05	0.996208	-0.0045594	0.33549	0.0108883	0.0247872	0.0109328	0.0229489	-0.00843459	0.0777744	0.00356335	0.451337	0.00518616	0.268597	0.00441808	0.359235	0.0106791	0.0258505	0.00747549	0.149421	0.00805076	0.115242	0.00899556	0.0600966	0.00258538	0.585441	-0.00969427	0.0547497	-0.0167052	0.000423168	-0.00594524	0.208414	-0.000136461	0.977517	0.0087267	0.067719	0.0154388	0.00115687	-0.0231245	3.08434e-06	0.00987164	0.0472179	0.00539999	0.282085	0.00462004
rs17501380	0.0121149	0.158296	0.00576674	0.139497	-0.00224139	0.564399	-0.00207913	0.446245	0.000256566	0.927004	-0.00214654	0.439621	-0.00276409	0.31621	-0.00342318	0.209375	-0.00434223	0.10806	-0.00354806	0.201408	-0.00682753	0.0134488	-0.0067959	0.0235431	0.00132745	0.653421	-0.00106318	0.699903	0.000342814	0.900188	-0.000502227	0.862926	0.00237222	0.38516	-0.00358706	0.18802	-0.000261318	0.925479	-0.000905799	0.742197	0.000448273	0.869995	0.0034211	0.230756	-0.00471701	0.0998574	0.000703018	0.807936	0.00114728
rs113639185	0.00668206	0.342577	0.00145311	0.647042	0.00525269	0.0968988	0.00208489	0.348668	-0.0039698	0.0820102	-0.00490401	0.0302756	-0.00635578	0.00468144	-0.000870822	0.695189	-0.00598103	0.00661052	-0.0030438	0.178764	-0.00870493	0.000110144	-0.0043762	0.0735638	-0.00273464	0.256564	-0.0054925	0.0145471	-0.00164686	0.459679	-0.00309385	0.192055	0.00410486	0.0651918	-0.0017487	0.430969	0.00162468	0.475384	-0.0021423	0.339704	-0.0020378	0.361279	0.00892066	0.000124463	-0.00495463	0.0337697	-0.00378303	0.108055	0.00162373
rs9870362	0.0150907	0.311122	0.00136118	0.841028	-0.000235735	0.972201	-0.00491732	0.298843	0.0110056	0.0232468	0.0109109	0.0231972	-0.00850664	0.0752117	0.00391029	0.408419	0.00510849	0.275735	0.00459889	0.339789	0.0103817	0.0302436	0.0075343	0.146194	0.00777739	0.128051	0.00915769	0.0555749	0.00232449	0.623772	-0.00963506	0.0562024	-0.016473	0.00050724	-0.00590661	0.211294	-9.37156e-05	0.984555	0.00850637	0.0748861	0.0156712	0.000970706	-0.0229443	3.66081e-06	0.00953195	0.0553072	0.00550314	0.272876	0.00464667
rs113570000	0.00606803	0.385228	0.000612382	0.845823	0.00552112	0.0786977	0.00250193	0.257059	-0.00430387	0.0574253	-0.00505283	0.0244872	-0.00624623	0.00509363	-0.000766452	0.728185	-0.00609484	0.00528787	-0.00247472	0.27061	-0.0080958	0.000289609	-0.00505068	0.0374185	-0.00308143	0.197607	-0.00488715	0.0284484	-0.00119001	0.590286	-0.00345274	0.142345	0.00507423	0.0216105	-0.00152059	0.490108	0.00153853	0.495772	-0.00114632	0.606654	-0.00219247	0.322237	0.00840296	0.000269624	-0.00544529	0.0187024	-0.00392788	0.092635	0.000993671
rs58142369	0.00595651	0.390592	0.000143482	0.96344	0.00530681	0.0890716	0.00300542	0.170812	-0.00474496	0.0350802	-0.00522145	0.0193623	-0.00624	0.00487757	-0.00123868	0.572051	-0.0053892	0.0131048	-0.00249036	0.264763	-0.00697397	0.00168466	-0.0056333	0.0195409	-0.00277736	0.242704	-0.00480485	0.0302347	-0.000817815	0.709714	-0.00304125	0.193642	0.00483572	0.0276456	-0.00204978	0.349332	0.000944723	0.673929	-0.000696798	0.752888	-0.00308038	0.161791	0.00799828	0.00048615	-0.00532494	0.0207089	-0.00375769	0.105585	5.16911e-05
rs62255510	0.0150907	0.311122	0.00133713	0.843749	-0.000447061	0.947289	-0.00488324	0.302029	0.0108774	0.0248503	0.0108893	0.0234222	-0.00842861	0.0778203	0.00410667	0.385115	0.00523896	0.263483	0.00454745	0.345064	0.0104229	0.0295414	0.00752118	0.14675	0.00808568	0.113497	0.00908113	0.0575617	0.00246345	0.603048	-0.0097401	0.0534809	-0.0165296	0.000482862	-0.0059555	0.207376	-0.000163543	0.973042	0.00854225	0.0735723	0.0155825	0.00103294	-0.0229866	3.4826e-06	0.00973319	0.0502672	0.00561946	0.262693	0.0045431
rs2996048	-0.00481591	0.696041	0.00164753	0.767745	-0.00371239	0.504696	0.00766421	0.0508049	-3.45162e-05	0.993154	0.00667199	0.0946895	0.00828109	0.0366715	-0.0173719	9.38381e-06	-0.00644212	0.0973276	-0.0020524	0.607302	-0.00433733	0.274697	0.00481354	0.26425	-0.0042633	0.315754	0.00503701	0.20397	-1.71746e-05	0.996512	-0.004046	0.333555	0.00792491	0.0435622	-0.00102931	0.792695	-0.00638582	0.111715	-0.00132838	0.737152	0.00177503	0.652097	0.000347703	0.932484	-0.00102171	0.804154	-0.0054472	0.189929	0.00532636
rs3860558	0.0133444	0.558423	0.0101687	0.32321	-0.0211177	0.0397545	-0.0106826	0.137431	0.0105231	0.154377	0.00977892	0.181303	-0.0211843	0.00355849	-0.00753721	0.294102	0.0180424	0.0112917	0.00700621	0.337915	0.0031389	0.666212	0.0123434	0.118334	-0.00134114	0.863201	-0.00450386	0.535558	-0.00295381	0.681583	0.00294874	0.700735	-0.0154724	0.0315938	0.000528605	0.941302	0.0068529	0.350947	-0.0144096	0.0469918	-0.0105549	0.143595	-0.019052	0.0111223	0.0045481	0.546073	0.00124618	0.869869	0.0105138
rs142369027	-0.0327025	0.285357	0.0236129	0.0841427	0.0110408	0.417353	0.00560091	0.563402	-0.0113192	0.254608	-0.00936717	0.341627	0.0155413	0.112304	-0.00427791	0.658756	-0.000970783	0.919399	-0.00223386	0.821005	-0.00141857	0.884975	-0.00492658	0.644138	-0.0119315	0.256449	0.0173813	0.0758906	0.00685326	0.480241	0.0158108	0.125482	-0.0013268	0.891237	-0.00939517	0.331647	0.0148924	0.133024	-0.0103135	0.291754	0.0141267	0.146466	-0.00879897	0.384451	0.0220826	0.029741	-0.00573268	0.575902	-0.00626424
rs6795469	0.0182869	0.191042	-0.000398507	0.950116	0.000305563	0.961618	-0.000961348	0.8288	0.00676514	0.137664	0.00860427	0.0567705	-0.00804542	0.0732383	0.0019096	0.667355	0.00594018	0.177203	0.00414814	0.359296	0.0120831	0.00725192	0.00421244	0.387147	0.00772638	0.107514	0.00859445	0.0558015	0.00310437	0.485553	-0.00655122	0.167012	-0.0146262	0.00101392	-0.00598344	0.177626	-0.00223465	0.623203	0.0083081	0.0640317	0.0105752	0.0177885	-0.0219461	2.40512e-06	0.00957317	0.0403992	0.00600193	0.202837	0.00242913
rs79940559	0.0150907	0.311122	0.00150889	0.824015	-0.000389617	0.954061	-0.00488017	0.302462	0.0110613	0.0225467	0.0109442	0.0227688	-0.00856453	0.0732209	0.00393289	0.40567	0.00511896	0.274705	0.00462601	0.336901	0.0103348	0.0309833	0.00747121	0.149564	0.00772991	0.130361	0.00909929	0.0571282	0.00228914	0.629026	-0.00958017	0.0575925	-0.0164517	0.000515191	-0.00577654	0.22148	-0.000155453	0.97438	0.00847862	0.0758122	0.015633	0.000997775	-0.0228241	4.10493e-06	0.0095001	0.056101	0.00547765	0.275053	0.00461259
rs62255511	0.0191061	0.167181	-0.000579532	0.926595	-0.00106702	0.864884	-0.00068171	0.876615	0.00678422	0.131737	0.00868651	0.0515186	-0.00609779	0.169213	0.00157675	0.719346	0.00511593	0.239278	0.00363168	0.416466	0.0121855	0.0061112	0.00287046	0.550741	0.00652669	0.168687	0.00825491	0.0628733	0.00220936	0.615284	-0.00650054	0.164965	-0.0131568	0.00275757	-0.0051783	0.237466	-0.00251054	0.576174	0.00880019	0.0469977	0.0100412	0.022693	-0.0205115	8.06631e-06	0.00938432	0.0418951	0.00649165	0.163085	0.00203218
rs12492532	0.0149368	0.31604	0.00145623	0.830116	-0.000279109	0.967093	-0.0047213	0.31861	0.010868	0.0250557	0.010796	0.024715	-0.00846307	0.0767722	0.00395417	0.403267	0.00499276	0.286849	0.00483704	0.315459	0.0102841	0.0318635	0.00751176	0.147489	0.00773221	0.130365	0.00916141	0.0555209	0.00240514	0.611849	-0.00959655	0.0572319	-0.0162951	0.000584506	-0.00586247	0.214811	-0.000254792	0.958033	0.00868268	0.0691035	0.0157556	0.00091306	-0.0228482	4.03661e-06	0.00943426	0.0579006	0.00515955	0.304042	0.00468438
rs12487186	0.0148278	0.319669	0.00161648	0.811753	-5.91822e-06	0.999302	-0.00457915	0.333417	0.0110366	0.0228938	0.0109556	0.0226705	-0.00854735	0.0738917	0.00382798	0.418459	0.00496604	0.289455	0.00475022	0.324243	0.0102061	0.0331918	0.00743273	0.151819	0.00771836	0.131078	0.00923609	0.0535684	0.00237962	0.615645	-0.00967959	0.055123	-0.0163017	0.000581763	-0.00577195	0.221994	-0.000220081	0.963747	0.0088382	0.0642807	0.0157424	0.000922546	-0.0227977	4.24203e-06	0.00970129	0.0511685	0.00522086	0.298348	0.00459878
rs9820177	0.00857558	0.202745	0.000398935	0.895615	0.00441374	0.145386	0.00140782	0.50889	-0.00186754	0.392959	-0.00258547	0.233102	-0.00787601	0.000253739	-0.000426203	0.841344	-0.00404859	0.0550044	-0.00119596	0.581365	-0.00400158	0.0635358	-0.00354537	0.130171	-0.00117438	0.610914	-0.00283267	0.188397	-0.000118759	0.955617	-0.00479544	0.034815	0.000997149	0.640099	-0.00289107	0.17413	0.00078497	0.71885	0.00150815	0.482937	9.2077e-05	0.965655	0.00294453	0.186252	-0.00284557	0.203229	-0.00253014	0.262082	0.00132343
rs12637995	0.0152119	0.307636	0.00160137	0.813565	0.000257545	0.969648	-0.00490939	0.299955	0.0113504	0.0193442	0.0112844	0.018965	-0.00847709	0.0764333	0.00385009	0.415995	0.00515286	0.27192	0.00498753	0.300883	0.0103193	0.0313689	0.00743715	0.151772	0.00782574	0.125987	0.00920306	0.0545436	0.00218764	0.644575	-0.00966355	0.0556453	-0.0162375	0.000615259	-0.00592339	0.210317	-0.000257875	0.957548	0.00914454	0.0556902	0.0155563	0.00106619	-0.0225616	5.38311e-06	0.00962627	0.053109	0.00497286	0.322127	0.0046048
rs1454099	-0.00844152	0.5633	-0.000716569	0.914227	-0.0135834	0.0405633	-0.0085782	0.0643922	0.00745424	0.117685	0.0113363	0.0164223	-0.0105947	0.0238139	-0.00762691	0.0998628	0.0115465	0.0119589	0.000266687	0.954951	0.00976078	0.0376658	0.0143426	0.00484084	0.0110429	0.0277022	-0.00969574	0.0386404	-0.000950707	0.837822	0.00338533	0.494227	-0.0142891	0.00208727	-0.0037934	0.412721	-0.00299742	0.527022	-0.0113746	0.0150652	-0.00222612	0.632504	-0.0103332	0.032977	0.00410944	0.398252	0.00109249	0.823912	0.00747583
rs75829690	0.00484206	0.487626	0.000501526	0.873336	0.00452096	0.149478	0.00217023	0.324927	-0.00409728	0.0701144	-0.00531635	0.0178018	-0.00645488	0.00375229	-0.0008306	0.706091	-0.00584759	0.00737921	-0.00244681	0.275424	-0.00748294	0.000795352	-0.00508647	0.0358589	-0.00356473	0.135604	-0.00520275	0.0195135	-0.00110558	0.616472	-0.00350159	0.136284	0.00431622	0.050408	-0.00139761	0.525343	0.00150169	0.505642	-0.000768315	0.729702	-0.00241505	0.274939	0.00836224	0.000283599	-0.00549542	0.0174972	-0.00424158	0.0690251	0.00034578
rs9860935	0.00844597	0.209816	0.000455581	0.880984	0.00447976	0.139749	0.00179291	0.400512	-0.00211093	0.334582	-0.0028777	0.184755	-0.00782231	0.000282187	-0.000512861	0.809778	-0.00415807	0.0489094	-0.00130322	0.548202	-0.00402255	0.0623374	-0.00390273	0.0959594	-0.00155741	0.500184	-0.00291541	0.176101	-0.000138489	0.948287	-0.00483374	0.0335109	0.00107203	0.615432	-0.00286805	0.177875	0.000733652	0.736694	0.0012812	0.551434	0.000179295	0.933225	0.0027477	0.217742	-0.00282812	0.206323	-0.00252237	0.263878	0.00110803
rs12490891	0.0156022	0.294375	0.000555349	0.934669	-4.34922e-05	0.994861	-0.00479318	0.310528	0.0108259	0.0253828	0.0107378	0.0252657	-0.00828732	0.0826071	0.00438597	0.353123	0.00485187	0.299896	0.00459046	0.339995	0.0102174	0.0327143	0.00767466	0.138295	0.00840857	0.0994609	0.00954745	0.0456478	0.0014591	0.757833	-0.00953811	0.058361	-0.0162216	0.000606669	-0.00567911	0.228764	-0.000532322	0.912312	0.0085138	0.0742289	0.0155124	0.00107536	-0.0233093	2.4777e-06	0.00912694	0.0661313	0.00434789	0.385682	0.00419742
rs9879141	0.00923167	0.201956	-0.00335978	0.307429	-0.00160671	0.624418	-0.000293962	0.898599	0.0030427	0.198307	0.0018584	0.428177	-0.00181296	0.436617	0.00835545	0.000289139	0.00481019	0.035202	0.000742817	0.751646	0.00302922	0.194297	-0.00190218	0.452728	0.00126011	0.613744	0.00246473	0.290328	0.00101616	0.659994	-0.000340955	0.889759	-0.00862661	0.000186516	-0.0016798	0.465713	0.000656592	0.780932	0.000175216	0.93998	0.0014802	0.522567	-0.00579821	0.016161	0.0045037	0.0627579	0.00489364	0.0450021	-0.00366808
rs77890835	0.0153204	0.30416	0.00129499	0.84875	-6.84439e-05	0.991932	-0.00491683	0.299195	0.0113109	0.0197636	0.0112409	0.0194233	-0.00842556	0.0782238	0.00381168	0.420638	0.00504298	0.28225	0.0049994	0.299709	0.0103284	0.0312114	0.00743365	0.151936	0.00779771	0.127318	0.0092396	0.0535769	0.00225231	0.634804	-0.00968503	0.0550852	-0.0161965	0.000634662	-0.00585767	0.215394	-0.000307267	0.949423	0.00914473	0.0556707	0.0156085	0.00102489	-0.0225528	5.42093e-06	0.00961194	0.0534486	0.00491662	0.327598	0.00470944
rs2219102	0.00459592	0.511031	0.000667729	0.832351	0.00511758	0.103688	0.00246378	0.264997	-0.00438823	0.0530242	-0.00554368	0.0137157	-0.00612995	0.00604617	-0.000985205	0.655483	-0.00592241	0.00679957	-0.00296483	0.187466	-0.00786663	0.000436002	-0.00518199	0.0329783	-0.00382578	0.110171	-0.00527527	0.0181749	-0.00133706	0.545737	-0.00336411	0.153425	0.00435075	0.0491777	-0.0016028	0.467535	0.00149402	0.50893	-0.000617045	0.781949	-0.00264947	0.232228	0.00822188	0.000371224	-0.00536458	0.0206917	-0.00422331	0.0709605	0.000302758
rs16878	0.00432326	0.58101	-0.00314475	0.375352	-0.00119928	0.734523	-0.000128237	0.958922	0.00143842	0.573175	-0.000755103	0.765569	-3.63621e-05	0.988466	0.00898891	0.000302478	0.0024369	0.322861	-0.000218925	0.931148	-0.000621599	0.805081	-0.00366536	0.180281	-0.000996608	0.711611	9.83774e-05	0.968807	0.000613645	0.805569	0.00157212	0.553927	-0.0055567	0.0257352	0.000194918	0.937486	0.00107411	0.673376	-0.00286202	0.254455	-0.00251925	0.313313	0.000709824	0.784975	0.00228241	0.382219	0.00457642	0.0824351	-0.0046346
rs62255514	0.0154118	0.301459	0.00131555	0.846404	0.000242745	0.971396	-0.00487847	0.303057	0.0113869	0.0189707	0.0112603	0.0192339	-0.00839816	0.0792455	0.00393795	0.405487	0.00500367	0.286096	0.00497028	0.302607	0.0102793	0.0320494	0.00750095	0.148329	0.00783613	0.125516	0.00922762	0.0539256	0.00217726	0.646178	-0.00974166	0.0537161	-0.0161128	0.000678406	-0.00577952	0.221652	-0.000317698	0.947717	0.00917053	0.0550198	0.0156872	0.000968089	-0.0227038	4.70418e-06	0.00967275	0.0519939	0.00497261	0.322199	0.00469502
rs62255515	0.00370145	0.636461	-0.00313486	0.376752	-0.000807247	0.819405	-0.000142691	0.954285	0.00151234	0.55352	-0.000528358	0.834688	0.000120509	0.961777	0.0090696	0.000265794	0.0023437	0.341593	-9.42551e-05	0.97032	-0.000593889	0.813559	-0.00377033	0.168032	-0.00117748	0.662194	-0.000125259	0.96028	0.000494748	0.84265	0.00162847	0.53972	-0.00567001	0.0228318	0.000179162	0.942515	0.000888934	0.727129	-0.00292443	0.244123	-0.00251004	0.314964	0.00064711	0.803521	0.00244544	0.349043	0.0043989	0.0949721	-0.00448855
rs2123827	0.0147904	0.320577	0.00104579	0.877449	0.000449622	0.946972	-0.00472013	0.318314	0.0110847	0.022184	0.0113541	0.0180821	-0.00840062	0.0787244	0.00350309	0.458633	0.00510976	0.275298	0.00494945	0.30394	0.0105189	0.0280266	0.00721377	0.163864	0.00806884	0.114154	0.00917328	0.0549985	0.00229111	0.62853	-0.00994944	0.0484814	-0.0156825	0.00092536	-0.00604597	0.200413	-0.000141818	0.976615	0.00901242	0.0589792	0.0156844	0.000953446	-0.0228516	3.94288e-06	0.00994913	0.0453106	0.00481149	0.337411	0.00460394
rs2034718	-0.0115177	0.0902927	0.00234473	0.447871	-0.0029867	0.332206	-0.00188923	0.383489	0.0016658	0.453637	0.00385597	0.0804109	0.00744026	0.000680257	-0.00628455	0.00371261	0.00192533	0.369757	0.0023078	0.295566	0.00454079	0.0384687	0.00659527	0.00560557	0.0025854	0.270511	0.00303782	0.165505	0.000373771	0.863286	0.00321066	0.164829	0.00339415	0.117713	0.00293149	0.175519	-0.00180576	0.415571	0.000530482	0.808329	0.00153347	0.480859	-0.00332004	0.142816	0.00157716	0.488036	-0.000127642	0.955639	0.00329305
rs9839255	0.0148092	0.319958	0.00104002	0.878121	0.000447507	0.947221	-0.00471637	0.318699	0.0110838	0.0221958	0.0113566	0.018057	-0.00839907	0.0787795	0.00350397	0.45852	0.00510921	0.27535	0.00495059	0.303828	0.0105259	0.0279217	0.00721695	0.163678	0.00807034	0.114087	0.00917269	0.0550143	0.00229037	0.628642	-0.0099521	0.0484214	-0.0156796	0.000927354	-0.00604474	0.200505	-0.000136984	0.977412	0.00901692	0.0588525	0.0156859	0.000952377	-0.0228519	3.94174e-06	0.00995134	0.0452627	0.00481263	0.337297	0.0046061
rs10440083	0.0149433	0.315639	0.000936234	0.890206	0.000535924	0.936816	-0.00473356	0.316952	0.0110624	0.0224579	0.0113929	0.0176951	-0.00841985	0.0780503	0.0034717	0.462682	0.00515045	0.271507	0.00497826	0.301147	0.0105561	0.0274805	0.00724107	0.162283	0.00802162	0.116296	0.00912834	0.0562061	0.00226616	0.632284	-0.00992363	0.0490743	-0.015686	0.00092317	-0.00602192	0.202222	-0.000144794	0.976125	0.00901261	0.0589805	0.0157033	0.000940314	-0.0229134	3.71524e-06	0.00997031	0.0448602	0.00482248	0.336324	0.00462569
rs10440074	0.00773511	0.282561	-0.00356558	0.276294	-0.00239208	0.463781	-0.000464698	0.839545	0.0030197	0.19943	0.00159521	0.494245	-0.00137784	0.552358	0.00809468	0.000416035	0.00446949	0.0492038	0.000719264	0.758085	0.00289385	0.21266	-0.00223872	0.37447	0.00134043	0.589481	0.00249554	0.281884	0.000861971	0.707603	0.000277994	0.909569	-0.00841779	0.000247529	-0.00171286	0.45468	0.000647708	0.782751	8.69137e-06	0.997005	0.00131049	0.569373	-0.00574365	0.0166252	0.00425366	0.0772881	0.00477404	0.0493399	-0.0037401
rs7647725	0.00335457	0.667621	-0.00296711	0.401871	-0.00108378	0.758737	-0.000351738	0.887395	0.00150268	0.555269	-0.000702743	0.780911	0.000477084	0.849221	0.00906319	0.000260775	0.00262131	0.286494	-0.000167795	0.947081	-0.000300002	0.904977	-0.00392086	0.150823	-0.00105833	0.693939	-0.000244664	0.922348	0.000372895	0.880827	0.00175472	0.507889	-0.00548224	0.0274286	0.000421786	0.864926	0.00114615	0.652098	-0.00279856	0.264039	-0.00257353	0.301891	0.000452938	0.86147	0.00252108	0.333334	0.00467277	0.075507	-0.00459161
rs58355561	0.0169343	0.257063	0.000686707	0.919595	0.000266522	0.968648	-0.00480027	0.311557	0.0116298	0.0167206	0.0114924	0.0170384	-0.00813159	0.0896959	0.00411065	0.385875	0.00502098	0.285098	0.0045584	0.345124	0.0101896	0.0338288	0.00758147	0.144554	0.00777432	0.12903	0.00922428	0.0543522	0.00182355	0.701009	-0.00931149	0.0655666	-0.0160797	0.000708078	-0.00560996	0.236165	-0.000208595	0.965706	0.00920895	0.0543466	0.0157973	0.000906253	-0.0227922	4.46118e-06	0.00948946	0.0569659	0.00494863	0.32526	0.00515261
rs6783281	0.00767979	0.28589	-0.00351614	0.282866	-0.002347	0.472115	-0.000494748	0.829276	0.00304438	0.195652	0.00157942	0.498405	-0.00141672	0.541082	0.00810368	0.000408323	0.00448451	0.0483811	0.000685737	0.76897	0.00286122	0.217729	-0.00224446	0.373103	0.00136363	0.582946	0.00248708	0.283378	0.000877572	0.702479	0.000266038	0.913419	-0.00842983	0.000241499	-0.00167044	0.465802	0.000575266	0.806481	1.25715e-05	0.995666	0.00132336	0.565474	-0.00566595	0.0181208	0.00435841	0.0701956	0.00481266	0.0474697	-0.00378989
rs78193782	0.0175769	0.570207	0.0187878	0.181972	-0.00521874	0.709779	-0.00398225	0.68416	-0.00869273	0.386725	-0.00579818	0.560584	0.0135469	0.170484	-0.0205921	0.0351236	0.000179497	0.985209	-5.80784e-05	0.995345	-0.0114546	0.247688	-0.0115739	0.283263	-0.0165395	0.119014	-0.00308213	0.75525	0.00985867	0.314193	-0.0150478	0.149299	0.00300885	0.75853	-0.00325361	0.738938	-0.00638642	0.524483	-0.0108639	0.27073	0.0112882	0.250053	0.000498474	0.961145	-0.00476395	0.642929	-0.000782103	0.939811	0.00168075
rs7635005	0.00271228	0.726649	-0.0037536	0.286214	-0.00265725	0.448873	-0.000406002	0.869394	0.00143062	0.57209	-0.000604837	0.809687	0.000811917	0.744818	0.0088408	0.00033935	0.00341211	0.162801	-0.000522408	0.835306	-0.000292855	0.906671	-0.00384119	0.156811	-0.000883762	0.740962	9.37721e-06	0.997001	-8.3504e-05	0.973057	0.00215315	0.413684	-0.00551518	0.0256174	3.74868e-05	0.987865	0.00114352	0.650914	-0.00263957	0.28925	-0.00192286	0.437744	0.000174551	0.946064	0.00225894	0.383208	0.00382015	0.143821	-0.00543167
rs75512332	0.005237	0.454996	0.0010106	0.749243	0.00571486	0.0698416	0.00255663	0.248511	-0.00409618	0.0715812	-0.00542505	0.0161139	-0.0062596	0.00516052	-0.00115751	0.600992	-0.00594491	0.00671835	-0.00258464	0.251612	-0.00762305	0.000672743	-0.00490259	0.0441326	-0.00415514	0.0834428	-0.00536635	0.0165199	-0.00149414	0.500588	-0.00325862	0.167725	0.00453321	0.0408777	-0.00181134	0.412725	0.00153942	0.497125	-0.000679902	0.760925	-0.00281782	0.204944	0.00832477	0.000323543	-0.00562095	0.0155927	-0.00440764	0.060105	6.90926e-05
rs75868621	0.00518262	0.459692	0.000966474	0.759843	0.00568926	0.0710994	0.00254901	0.24991	-0.00418003	0.0659602	-0.00546909	0.01527	-0.00625503	0.00519204	-0.00115964	0.600313	-0.00595543	0.00662032	-0.00252555	0.262602	-0.00768377	0.000608875	-0.00496004	0.0417029	-0.0042173	0.0789189	-0.0053923	0.0160017	-0.00152162	0.492733	-0.00324345	0.169696	0.0045641	0.0395176	-0.00183464	0.406727	0.00160875	0.477939	-0.00070201	0.753393	-0.00278568	0.210147	0.00841235	0.000279498	-0.00562639	0.0154901	-0.0044083	0.0600603	5.91614e-05
rs112906612	0.0205716	0.484849	-0.00281536	0.828738	0.00314068	0.808637	0.00108968	0.905596	-0.0138093	0.142271	-0.0301262	0.00124144	-0.025306	0.00638907	0.023679	0.0099044	-0.00643571	0.479643	-0.00950248	0.309751	-0.010093	0.277553	-0.00692574	0.493566	-0.000853975	0.931779	-0.00757488	0.414282	-0.00254551	0.782005	-0.0167813	0.0874661	-0.0118761	0.1964	0.0037634	0.681496	0.0105969	0.260015	0.00180522	0.845533	-0.0206965	0.0247641	0.0176388	0.0651397	-0.0109355	0.254848	0.0109453	0.258373	0.00343743
rs78768603	0.00395167	0.85193	0.00631401	0.511137	0.0140006	0.143911	0.0106743	0.112479	-0.0233231	0.000720247	-0.0204021	0.00286193	-0.00524646	0.439894	-0.00735366	0.273826	-0.00837102	0.208484	-0.00848543	0.215271	-0.00304631	0.654408	-0.00912615	0.217006	-0.00742386	0.308137	-0.00601275	0.376259	-0.00112699	0.867071	-0.00996808	0.164484	0.0235528	0.000463906	0.0142715	0.0334746	0.00677936	0.324163	0.0231656	0.000636211	-0.00515463	0.444828	0.0132736	0.0586338	-0.0156965	0.0259318	-0.0112308	0.11403	0.00126662
rs9816314	0.00772326	0.283123	-0.00349286	0.286069	-0.00235288	0.471009	-0.000481957	0.833625	0.00304835	0.195072	0.00157666	0.499159	-0.00138323	0.550692	0.00810996	0.000404141	0.00447651	0.0487841	0.000695702	0.765711	0.0028716	0.216067	-0.00224423	0.373154	0.00137494	0.579827	0.00249644	0.281574	0.000863751	0.706947	0.000294936	0.904058	-0.00845041	0.000233185	-0.00165785	0.469171	0.000556899	0.812544	1.37445e-05	0.995262	0.00132006	0.566445	-0.00566393	0.0181625	0.00435833	0.070202	0.00484296	0.0460916	-0.00379953
rs79948904	0.000838257	0.929451	-0.00450047	0.289848	0.0114951	0.00669291	0.00709888	0.0172882	-0.0085754	0.00505592	-0.00804526	0.00801641	-0.00828332	0.00595982	0.00201329	0.499177	-0.00597074	0.0431064	-2.57367e-05	0.993233	-0.00467358	0.121395	-0.000995214	0.761625	-0.00713734	0.0272707	-0.00916489	0.00234932	-0.000293817	0.921601	-0.00584669	0.0659445	0.00547909	0.0663037	0.0030527	0.305004	0.003826	0.210032	-0.00169483	0.573072	-0.00353357	0.237567	0.0100106	0.00130913	-0.0039721	0.20392	-0.00844047	0.00743649	-0.00161555
rs17021771	-0.00769332	0.594054	-0.00182221	0.78193	-0.0139162	0.0339853	-0.00752396	0.101012	0.00787559	0.0947434	0.0108083	0.0207388	-0.0111982	0.0157325	-0.00546131	0.233602	0.0110843	0.0147207	0.000280796	0.952052	0.0109546	0.0183572	0.0145157	0.00394219	0.0110712	0.025657	-0.0102883	0.0265246	-0.000224696	0.960997	0.0026006	0.595548	-0.0143143	0.00182909	-0.0032861	0.473169	-0.00169726	0.71728	-0.0124676	0.00706875	-0.00195323	0.671441	-0.0100992	0.0351834	0.0031957	0.50676	-0.000333294	0.945302	0.0065142
rs2034720	0.00829613	0.250591	-0.00278306	0.396729	-0.00106174	0.745701	-0.000461769	0.840994	0.00328994	0.163317	0.00180115	0.441537	-0.00157003	0.499554	0.00836221	0.000276931	0.00387134	0.0893622	0.00103805	0.657614	0.00308446	0.185323	-0.00221417	0.381036	0.00141281	0.570619	0.0023322	0.31597	0.0014259	0.536123	-0.000180098	0.941514	-0.00842126	0.000256372	-0.00177602	0.439534	0.000495085	0.833541	-0.000130788	0.95508	0.00084684	0.713904	-0.00546307	0.0231262	0.0047813	0.0476947	0.00589926	0.0154365	-0.00290202
rs9869020	-0.00818855	0.38916	0.00425737	0.322326	-0.00108278	0.800676	0.00406159	0.179414	-0.00288863	0.351703	0.000406112	0.895046	0.00349425	0.252808	-0.0141282	2.94984e-06	-0.00441142	0.140873	-0.0014953	0.627224	-0.00654043	0.0326383	0.00149775	0.652512	-0.00829629	0.0113743	0.0105479	0.000559924	-0.00152744	0.614094	7.84758e-05	0.980583	0.00912102	0.00258711	-0.00175739	0.560562	-0.00330567	0.285555	-0.00342903	0.261113	-0.00456595	0.13254	0.00431244	0.172431	-0.00433474	0.171859	-0.000436583	0.891445	0.00320684
rs58291774	0.00337894	0.665339	-0.00293697	0.406741	-0.0012535	0.722451	-0.000402164	0.8714	0.00145146	0.568876	-0.000673092	0.789959	0.000468739	0.851847	0.00903624	0.000272529	0.00264211	0.282752	-0.000148544	0.953151	-0.000327122	0.896447	-0.00389363	0.153736	-0.00110967	0.67994	-0.000277073	0.912113	0.000445733	0.857795	0.00175264	0.508452	-0.0055812	0.0247759	0.000398339	0.872385	0.00113386	0.655629	-0.00281941	0.260561	-0.00262519	0.292353	0.000576229	0.824336	0.00254397	0.329029	0.00471827	0.072746	-0.00472487
rs74577787	-0.0222245	0.405159	-0.0242766	0.0512261	0.0017943	0.885002	-0.00605447	0.482685	0.0194589	0.0281173	0.0252646	0.00409288	0.000771116	0.929511	-0.0105659	0.220423	0.0209657	0.0141087	-0.00550597	0.530402	0.0185167	0.0340634	0.0189065	0.0453633	0.0337898	0.000282796	-0.00925905	0.288229	0.00269428	0.755178	-0.00836563	0.363256	-0.0208654	0.0156631	-0.0121333	0.158951	-0.0194927	0.0269311	-0.0233384	0.00732499	0.00809395	0.349778	-0.00613189	0.496166	0.00233903	0.795984	-0.00686455	0.452044	0.00171365
rs55865146	0.00366484	0.639012	-0.00295664	0.403654	-0.0014307	0.685222	-0.000315122	0.89908	0.0014216	0.576915	-0.000852362	0.735926	0.000536437	0.830779	0.00904498	0.000269428	0.00271558	0.269654	-0.000472137	0.85189	-0.000420405	0.867182	-0.00370598	0.174605	-0.000916542	0.733327	-0.000159204	0.94944	0.000682979	0.783692	0.0018272	0.490626	-0.00550944	0.0267141	0.00035946	0.884767	0.00130045	0.60908	-0.00280315	0.263395	-0.00256908	0.302865	0.000675453	0.794749	0.00261283	0.31619	0.00490692	0.0620621	-0.00465581
rs150946750	0.0116946	0.680574	-0.000952369	0.940517	0.0126419	0.320628	-0.00527285	0.556461	0.0186047	0.0428903	0.0132525	0.145584	-0.0127485	0.159283	0.0188138	0.0356708	-0.000594988	0.946569	0.00638202	0.484729	0.0156263	0.0850329	-0.0019793	0.839905	-0.0125104	0.195314	0.00976676	0.281061	0.00416838	0.642447	-0.00715789	0.455234	-0.00812017	0.36571	-0.0261112	0.0035384	0.00641289	0.485258	0.00526285	0.560867	0.01914	0.0334579	-0.0157023	0.0947697	0.00931438	0.323516	-0.00685053	0.471801	0.00380978
rs111846566	0.00479773	0.493643	0.00102564	0.745638	0.00570848	0.0701618	0.00248034	0.263007	-0.00433996	0.056305	-0.00552114	0.0143456	-0.00611828	0.00627293	-0.00116341	0.59921	-0.00600784	0.00616861	-0.00264137	0.24145	-0.00797132	0.000377843	-0.00505697	0.0379102	-0.0041188	0.0862416	-0.00534761	0.0169221	-0.00149425	0.500643	-0.00339	0.151306	0.00454945	0.0401996	-0.00152477	0.490582	0.00145024	0.522449	-0.000857108	0.701351	-0.00296632	0.182162	0.00836294	0.000304437	-0.00562216	0.0155897	-0.00431678	0.065631	0.000220967
rs56042112	0.0153927	0.299132	0.000451388	0.946706	0.000122958	0.985427	-0.00414253	0.378744	0.0122261	0.0112277	0.0124113	0.00940103	-0.00754754	0.11237	0.00417646	0.374531	0.00514901	0.269188	0.00497031	0.299462	0.0112784	0.0179012	0.00677659	0.188555	0.00792635	0.118695	0.0095636	0.044364	0.00228805	0.627257	-0.0100406	0.045372	-0.015027	0.00142318	-0.00706898	0.132428	4.58678e-05	0.992398	0.00912896	0.0545426	0.0167652	0.000386038	-0.0234205	2.00806e-06	0.0101475	0.0401944	0.0053051	0.287829	0.00621832
rs78835184	0.0156425	0.470471	-0.0043062	0.658339	-0.0127093	0.190094	-0.00673541	0.32298	-0.00982146	0.160364	-0.0122049	0.0784782	0.0181557	0.00833468	0.00683794	0.315041	-0.0134033	0.0468316	0.00236794	0.73292	-0.0103633	0.132857	0.00898469	0.231093	0.00164944	0.823382	-0.00796145	0.247627	-0.00688382	0.312956	-0.0011762	0.871154	0.0160608	0.0184953	0.00397794	0.558689	-0.0129261	0.0637226	0.0207045	0.00259654	0.00918935	0.178874	-0.0140793	0.0484176	0.00020625	0.97703	-0.00503738	0.485346	0.00290611
rs62255519	0.0155488	0.294301	0.000254926	0.969891	9.14649e-05	0.989161	-0.00418382	0.374091	0.012134	0.0118658	0.0124223	0.00934772	-0.00767035	0.106701	0.00416617	0.37579	0.00514375	0.26976	0.00478943	0.317458	0.0113963	0.0167569	0.00683664	0.184726	0.00795784	0.117286	0.00955604	0.0445684	0.00245078	0.603036	-0.0103164	0.0398042	-0.015013	0.00144061	-0.00729862	0.120373	0.000220032	0.963549	0.00921977	0.0522129	0.0165758	0.000450201	-0.0232974	2.27752e-06	0.0101329	0.0405056	0.00531459	0.287022	0.00609756
rs79314616	-0.00313475	0.830361	0.00992814	0.131252	-0.00270894	0.679384	0.00236947	0.608426	-0.00819634	0.0839278	-0.00604146	0.198971	-0.00139313	0.765585	-0.00832619	0.0714896	-0.00971379	0.0337928	-0.00936489	0.0464869	-0.0096572	0.0390606	-0.0165716	0.00113705	-0.00364753	0.467001	0.00442816	0.343203	0.000401122	0.930953	-0.0041372	0.401823	0.00289355	0.53169	-0.00211598	0.646572	0.00444272	0.347779	-0.0038512	0.408853	-0.00167578	0.717906	0.0152653	0.00157119	-0.00120997	0.802946	0.000860652	0.860351	-0.004467
rs4563423	0.00858577	0.234173	-0.00271583	0.407963	-0.00117834	0.718745	-0.00036628	0.873492	0.00316051	0.180279	0.0016668	0.476094	-0.00174162	0.453619	0.00822603	0.000345214	0.00392507	0.0848334	0.000889998	0.703799	0.00316075	0.174441	-0.00226787	0.369307	0.00119839	0.630264	0.00235212	0.311582	0.00148712	0.518531	-0.000232618	0.924462	-0.00828822	0.000318146	-0.0018114	0.430219	0.000584729	0.803863	0.000115723	0.960228	0.000805289	0.727221	-0.00562125	0.0193641	0.00459816	0.0567362	0.0057595	0.0179839	-0.00296516
rs62255520	0.00372675	0.633472	-0.00291234	0.410839	-0.00127232	0.718548	-0.000337388	0.892009	0.00146045	0.566613	-0.000845862	0.737909	0.000488135	0.845841	0.00901354	0.000283665	0.00261981	0.286988	-0.000353221	0.88893	-0.000434386	0.86283	-0.00375854	0.168648	-0.000943763	0.725768	-6.00218e-05	0.980931	0.000533693	0.830179	0.00186088	0.482752	-0.00551687	0.026535	0.000372686	0.880578	0.00121277	0.633482	-0.00282201	0.260275	-0.0025699	0.302791	0.000592588	0.81949	0.00248051	0.341391	0.00476796	0.0698712	-0.00481527
rs62255521	0.00359148	0.646836	-0.00319558	0.368496	-0.00115112	0.745226	-0.00077105	0.757166	0.00157438	0.538119	-0.00041965	0.868589	0.000656657	0.794353	0.00891786	0.000344912	0.00285916	0.24684	-0.000169924	0.946618	-4.98205e-05	0.984244	-0.00321752	0.240193	-0.000663445	0.805871	-0.000339872	0.892703	0.00027458	0.912434	0.0021799	0.412576	-0.0060809	0.0148194	0.0004805	0.846929	0.00105747	0.678611	-0.00267852	0.286938	-0.00233533	0.350709	0.000482948	0.852965	0.00251661	0.33608	0.00504583	0.055905	-0.00444299
rs116035358	0.00222601	0.916346	0.00666305	0.488801	0.0148284	0.122311	0.0104113	0.122158	-0.0231746	0.000792384	-0.0199761	0.00354736	-0.00470812	0.48888	-0.00712804	0.289481	-0.00797199	0.231655	-0.00871209	0.203911	-0.00241595	0.722968	-0.00869658	0.240025	-0.00813129	0.264907	-0.00615102	0.366072	-0.000802793	0.905231	-0.0105632	0.141274	0.0240608	0.000355488	0.014764	0.0280545	0.006905	0.315943	0.0226067	0.000873628	-0.00569042	0.399643	0.0136247	0.0525998	-0.0154279	0.0288144	-0.0116536	0.101519	0.000965852
rs9821953	0.00848499	0.239805	-0.00284305	0.386455	-0.00119545	0.714897	-0.000397887	0.862707	0.00317845	0.177905	0.00169865	0.467798	-0.00176412	0.447898	0.00820687	0.000357359	0.00396398	0.0818526	0.000926354	0.692365	0.00318422	0.171351	-0.0022383	0.375679	0.00114699	0.645075	0.00233776	0.314643	0.00145969	0.52636	-0.000164525	0.946544	-0.00829897	0.000313355	-0.00188537	0.411723	0.000597719	0.799638	0.000116714	0.959896	0.000793679	0.731052	-0.00559495	0.0199625	0.00463575	0.05479	0.00588967	0.0155654	-0.00292149
rs62255522	0.0189895	0.27294	-1.81999e-05	0.99817	-0.00502997	0.524818	-0.00472953	0.390211	0.00919724	0.103029	0.0110185	0.0487352	-0.00455323	0.412825	-0.0014446	0.79287	0.00612996	0.260674	0.00368086	0.511026	0.0100579	0.071036	0.0110214	0.0675198	0.015363	0.00973423	0.00888924	0.110074	0.000835034	0.879553	-0.0114144	0.0516003	-0.017547	0.00144715	0.000962034	0.861008	-0.00198837	0.7238	0.0103117	0.0633099	0.0146286	0.00809217	-0.0266239	3.84259e-06	0.0112984	0.0507574	0.00955789	0.101512	0.00697062
rs62255523	0.0190182	0.272216	-7.90725e-06	0.999205	-0.00501815	0.525815	-0.00475948	0.387223	0.00914738	0.104914	0.0109718	0.0497026	-0.00462339	0.405669	-0.00143742	0.793878	0.00611887	0.261543	0.00368988	0.509997	0.00997359	0.0734382	0.0111105	0.0653376	0.0153485	0.00980435	0.00891896	0.108895	0.000814167	0.882542	-0.0114227	0.0514346	-0.017598	0.00140168	0.000982548	0.858077	-0.00194812	0.729173	0.010287	0.06395	0.0144828	0.00874703	-0.0266434	3.7815e-06	0.011313	0.0504617	0.00956544	0.101247	0.0070027
rs9863454	0.00854321	0.236475	-0.00272179	0.406929	-0.00119074	0.71591	-0.000361151	0.875248	0.00315182	0.181474	0.00165008	0.480527	-0.00176431	0.447754	0.00821605	0.000350943	0.00391741	0.0854395	0.000883577	0.705834	0.00316545	0.173797	-0.00226621	0.369652	0.00118877	0.633008	0.00235538	0.310907	0.0014885	0.518139	-0.00024483	0.920508	-0.00828946	0.000317443	-0.00181701	0.428787	0.000573102	0.807684	0.000105503	0.963737	0.000794944	0.730585	-0.00561542	0.0194887	0.00459344	0.0569879	0.00575602	0.018052	-0.00297221
rs12629728	0.0168167	0.254973	0.000734737	0.913096	-0.000190385	0.977367	-0.00375039	0.424106	0.011493	0.0168111	0.012397	0.0092658	-0.00768788	0.104797	0.00350483	0.454765	0.00533209	0.251094	0.00439604	0.357338	0.0115296	0.0151953	0.00671869	0.190966	0.00761784	0.132539	0.00904545	0.0564564	0.00253266	0.589787	-0.0103538	0.0384383	-0.0144691	0.00206407	-0.00677884	0.147827	0.000430049	0.928602	0.00982467	0.0379513	0.0162487	0.000559344	-0.0237221	1.37201e-06	0.00950524	0.0538618	0.00536027	0.281341	0.00581329
rs17501615	0.0037945	0.588341	0.00107155	0.7348	0.00573156	0.0691809	0.00244103	0.270875	-0.00421325	0.0640167	-0.00513361	0.0228726	-0.00608814	0.00655984	-0.00128437	0.56198	-0.00568649	0.00957021	-0.00287649	0.202296	-0.00776118	0.000540697	-0.00469694	0.0539597	-0.00387204	0.106956	-0.00531262	0.0177086	-0.00139853	0.52867	-0.00331639	0.160588	0.00452596	0.0413374	-0.00144483	0.513802	0.00156489	0.490307	-0.00081857	0.714302	-0.00301766	0.174915	0.00835971	0.000308073	-0.00556635	0.0166994	-0.00413313	0.0781045	0.00032968
rs17021782	0.0167304	0.257461	0.000961194	0.886504	-0.000176059	0.979076	-0.00376293	0.422733	0.0116084	0.0157844	0.0124142	0.00919543	-0.00785731	0.0974885	0.00348345	0.457695	0.00530363	0.253813	0.00461036	0.334549	0.0114702	0.0157632	0.00669719	0.19256	0.00719182	0.155732	0.0091174	0.0546128	0.00240719	0.608483	-0.0101776	0.0419437	-0.0144646	0.00207895	-0.00674226	0.150182	0.000469188	0.922149	0.00981825	0.0381455	0.0162128	0.000578132	-0.0235459	1.65706e-06	0.00909595	0.0651548	0.00524211	0.292257	0.00595232
rs114781816	-0.0166003	0.446142	0.0037315	0.701073	0.0121493	0.209705	-0.00109892	0.872437	-0.00712542	0.309611	5.06218e-05	0.994195	0.00812486	0.239641	-0.00648997	0.34268	-0.000940288	0.889674	-0.00369855	0.595437	0.0154234	0.025972	0.000413713	0.956016	0.0003602	0.961121	0.0106502	0.123524	-0.00271459	0.692102	0.010822	0.138124	-0.00234417	0.732244	-0.0112933	0.0983675	0.011902	0.0893246	-0.016864	0.0146147	0.00960743	0.16192	0.0088274	0.216818	0.0165365	0.0212073	0.00166937	0.817744	-0.0040013
rs77219458	0.00868672	0.31397	0.00576754	0.14133	-0.00179532	0.645907	-0.000985894	0.719167	0.000550798	0.844774	-0.00116271	0.676865	-0.00255351	0.356668	-0.00395491	0.148784	-0.00387315	0.153619	-0.00427095	0.125845	-0.00694628	0.0123059	-0.0068904	0.0222567	0.000325512	0.912709	-0.000516594	0.852092	-0.000341595	0.900987	-0.00077661	0.790458	0.00213716	0.436073	-0.003093	0.258484	-7.4148e-05	0.978921	-0.000340777	0.901949	9.67488e-05	0.97195	0.00374328	0.191757	-0.00463131	0.107734	0.000951416	0.743278	0.00141812
rs7626600	0.0168128	0.255311	0.000783525	0.907417	-0.000224403	0.973344	-0.00408545	0.384305	0.0116418	0.0155303	0.0122556	0.0101593	-0.00802183	0.0908264	0.00367487	0.433575	0.00523124	0.260569	0.00462191	0.333567	0.0113368	0.017072	0.00666834	0.194712	0.00716836	0.157298	0.00915133	0.0538316	0.0023202	0.621662	-0.0100647	0.0443669	-0.0142618	0.00241226	-0.00678471	0.147821	0.000621884	0.896984	0.00965972	0.0414643	0.0161782	0.000597593	-0.0235211	1.71851e-06	0.00925192	0.0608042	0.00521256	0.295228	0.00612945
rs9868293	-0.00144976	0.904321	-0.00175493	0.750497	-0.000266188	0.961419	-0.00656299	0.0890911	0.00355775	0.368554	0.00578483	0.140545	0.0158936	4.57561e-05	0.00506466	0.18912	0.00704474	0.0653235	0.00941533	0.0165058	0.0168141	1.67782e-05	0.00324102	0.443553	0.0104985	0.0117513	0.000358097	0.926841	0.00473092	0.220939	-0.00425759	0.300726	0.00493962	0.200971	0.0135328	0.000443943	-0.00333594	0.398154	0.0140729	0.000301104	0.00780749	0.0438292	-0.0147718	0.000252833	0.00227312	0.574783	0.000133453	0.973949	0.00189225
rs2326230	0.0215829	0.305688	0.00252444	0.792111	-0.0280025	0.00337208	-0.00762883	0.254135	0.0071121	0.300749	0.00587422	0.388069	-0.0181972	0.0071082	-0.00205571	0.75837	0.019165	0.00381351	0.00442411	0.515525	0.00104487	0.877301	0.0143696	0.050842	0.000191067	0.978965	-0.00319995	0.636058	-0.00477226	0.476171	0.00689921	0.333525	-0.0157069	0.01899	-0.00365883	0.583778	0.00669851	0.32737	-0.00910222	0.17744	-0.000461238	0.945231	-0.0203257	0.0036514	0.00154943	0.825349	-0.00738896	0.297072	0.00357837
rs62255524	0.00405469	0.607872	-0.00395787	0.268853	-0.00108177	0.761784	0.000312447	0.901048	0.000694142	0.787644	-0.00150733	0.555366	0.000421442	0.868147	0.00930334	0.000211328	0.00249326	0.316288	-4.78716e-05	0.985065	0.000198944	0.937624	-0.00392313	0.155263	0.00051606	0.849547	-0.000226623	0.928882	0.000307476	0.902742	0.000944486	0.72459	-0.00568146	0.0238692	0.000227056	0.927874	0.00137898	0.591832	-0.00331588	0.19083	-0.00288887	0.251977	0.00145913	0.578357	0.00158739	0.547028	0.00466963	0.0791084	-0.00470243
rs6805380	0.00857806	0.234568	-0.00269291	0.411914	-0.00117523	0.719446	-0.000330629	0.885714	0.0031762	0.178119	0.0016704	0.475133	-0.00175822	0.449317	0.00823897	0.000337757	0.00390355	0.0865482	0.000870394	0.710018	0.00321053	0.167745	-0.00231842	0.358722	0.00112306	0.651913	0.0023294	0.316268	0.00149336	0.516769	-0.000254356	0.917425	-0.00828335	0.000320651	-0.00179002	0.435673	0.000548018	0.815945	0.000100506	0.965453	0.000824386	0.721014	-0.00559252	0.0199893	0.00459179	0.0570742	0.00580509	0.0170915	-0.00296152
rs1598083	0.00853211	0.237072	-0.00270961	0.409021	-0.00113882	0.727788	-0.000363501	0.874441	0.00322126	0.172035	0.00170597	0.465776	-0.00172733	0.45732	0.00821985	0.000348633	0.00394395	0.0833356	0.000835092	0.721277	0.00320605	0.168335	-0.00228192	0.366332	0.00116969	0.638465	0.00235106	0.311784	0.00147265	0.522596	-0.000247073	0.91978	-0.00828028	0.000322254	-0.00176982	0.440864	0.000541218	0.818187	9.25187e-05	0.968197	0.00082729	0.72007	-0.00561061	0.0195902	0.00459229	0.0570441	0.00579608	0.0172628	-0.0029399
rs56665824	0.0165916	0.261664	0.000736991	0.912896	-0.000188933	0.977557	-0.00406746	0.386409	0.0116308	0.0156301	0.012201	0.0105017	-0.00805317	0.0895765	0.0036569	0.435834	0.00522912	0.260768	0.0046367	0.332034	0.0113357	0.0170835	0.00668567	0.193562	0.00707211	0.162953	0.00914312	0.0540506	0.00235499	0.616449	-0.0100502	0.0446769	-0.0142953	0.00235625	-0.00685144	0.143882	0.000638927	0.894179	0.00960821	0.042565	0.01617	0.000601521	-0.023555	1.66113e-06	0.00928096	0.060003	0.00520155	0.296257	0.0061717
rs73132988	-0.0122751	0.373209	-0.00567781	0.367119	-0.0181826	0.00376787	-0.00653958	0.136155	0.00622642	0.167223	0.0100254	0.0248738	-0.00936281	0.0347533	-0.00520053	0.235629	0.0129574	0.00287124	-0.000168103	0.96998	0.0105786	0.0172587	0.0151484	0.00166521	0.0113246	0.0170562	-0.00895523	0.0434977	-0.00185936	0.672237	0.00382863	0.413951	-0.0138944	0.0015615	-0.00447712	0.30686	-0.00123756	0.782521	-0.0110295	0.0127304	0.00094413	0.830263	-0.0104217	0.0230894	0.00314198	0.495077	-0.00154663	0.739364	0.00362849
rs7630235	0.0167438	0.257279	0.00066944	0.920856	-0.000289685	0.965596	-0.00406087	0.387204	0.0116387	0.0155654	0.0123061	0.00985841	-0.00809791	0.0878262	0.0037201	0.427969	0.00529556	0.254785	0.00454168	0.34206	0.0114052	0.016422	0.00670671	0.192186	0.00717324	0.157043	0.00917608	0.0532025	0.00246714	0.599782	-0.0101055	0.0435224	-0.0142305	0.0024677	-0.00687305	0.142644	0.000605029	0.899768	0.00968348	0.04098	0.016191	0.000592124	-0.0234198	1.90701e-06	0.0092937	0.0596671	0.00519253	0.297123	0.00606389
rs62255525	0.00370428	0.635551	-0.00299219	0.398141	-0.0013003	0.712636	-0.000257597	0.917446	0.00146788	0.564659	-0.000896021	0.723001	0.000529872	0.832853	0.00908834	0.000252455	0.00269109	0.274092	-0.00028532	0.910182	-0.000360189	0.886088	-0.00379548	0.164517	-0.000937383	0.727558	3.02691e-06	0.999038	0.000430949	0.862513	0.0019022	0.473107	-0.0055528	0.0255719	0.000395752	0.873252	0.00119718	0.637866	-0.00289003	0.24898	-0.00255361	0.305884	0.000600541	0.817115	0.00248452	0.340626	0.00484712	0.0653579	-0.00475752
rs7632754	0.00852379	0.237542	-0.00274925	0.402186	-0.00117641	0.719169	-0.000313931	0.891449	0.00312674	0.18497	0.00162908	0.486124	-0.0017233	0.458371	0.0082951	0.000307485	0.00390439	0.0864796	0.000917539	0.695078	0.00323645	0.164338	-0.00230331	0.361857	0.00112704	0.650756	0.00236419	0.309093	0.00148489	0.519149	-0.000215228	0.930093	-0.00826668	0.000329672	-0.00176392	0.442393	0.000583653	0.804213	0.000117802	0.959513	0.000729647	0.751952	-0.00561182	0.0195635	0.00462628	0.0552302	0.00583399	0.0165462	-0.0029313
rs9879019	0.00853373	0.237001	-0.00274067	0.403658	-0.00117346	0.719843	-0.000313584	0.891568	0.003132	0.18423	0.00162126	0.488217	-0.00171816	0.459711	0.00828606	0.000312162	0.00391144	0.0859115	0.000941045	0.687672	0.00324134	0.163701	-0.00230083	0.362375	0.00113198	0.649327	0.00237481	0.306923	0.00148337	0.519573	-0.000212942	0.930833	-0.00826904	0.000328359	-0.00176142	0.443037	0.0005828	0.804492	0.00011511	0.960437	0.000731721	0.751269	-0.00560709	0.019666	0.004626	0.0552436	0.00583279	0.0165679	-0.00293223
rs9879177	0.00853373	0.237001	-0.00274067	0.403658	-0.00117346	0.719843	-0.000313987	0.891429	0.0031312	0.184343	0.00162242	0.487907	-0.00171936	0.459399	0.00828486	0.000312795	0.00391094	0.0859513	0.000942462	0.687227	0.00324605	0.16309	-0.00229109	0.364411	0.00113114	0.649572	0.00237255	0.307383	0.00148801	0.518269	-0.000211948	0.931156	-0.00827086	0.000327369	-0.00176543	0.442001	0.000582987	0.804431	0.000114004	0.960817	0.000731228	0.751431	-0.0056071	0.019666	0.00462588	0.0552503	0.00583263	0.0165711	-0.00293727
rs112791159	0.00368141	0.599645	0.00123655	0.695925	0.00566056	0.0727556	0.00244867	0.26948	-0.00416503	0.0671809	-0.00512024	0.0232591	-0.00604011	0.00700969	-0.00132335	0.550256	-0.00566247	0.00989476	-0.00297184	0.187828	-0.00777387	0.000530902	-0.00475566	0.0510714	-0.00389837	0.104658	-0.00539554	0.016033	-0.0013152	0.553603	-0.00333725	0.158049	0.00451711	0.041779	-0.0014898	0.500878	0.00150072	0.50836	-0.000815672	0.715327	-0.00293702	0.18682	0.00837066	0.000303442	-0.0055911	0.0162448	-0.00416027	0.0762346	0.000377367
rs9879496	0.00853373	0.237001	-0.00273633	0.404404	-0.00117445	0.719619	-0.000315432	0.890933	0.00313165	0.18428	0.00162115	0.488247	-0.00171698	0.460021	0.00828565	0.000312385	0.00390959	0.0860601	0.000951272	0.68446	0.00324751	0.162902	-0.00229195	0.364232	0.00113056	0.64974	0.00237477	0.306932	0.00148757	0.518393	-0.000208703	0.932207	-0.00827325	0.000326073	-0.00176198	0.442892	0.000577973	0.806079	0.000112384	0.961373	0.000730638	0.751626	-0.00561221	0.0195549	0.00463443	0.0548022	0.00583201	0.0165827	-0.00293822
rs9879801	0.008537	0.23682	-0.00275373	0.401418	-0.00117446	0.719614	-0.000299434	0.896431	0.00312332	0.185443	0.00163555	0.484386	-0.00170663	0.462723	0.00828498	0.000312664	0.00389936	0.0868795	0.000924558	0.692858	0.00324865	0.162747	-0.00230733	0.361014	0.00112555	0.651184	0.00235035	0.311924	0.00149097	0.517431	-0.000207516	0.932591	-0.00825757	0.000334629	-0.00174461	0.447396	0.000600175	0.798784	0.000131398	0.954844	0.000741558	0.748034	-0.0056142	0.0195103	0.00461567	0.0557875	0.0058316	0.0165891	-0.00294738
rs9879949	0.008537	0.23682	-0.00274939	0.402161	-0.00117544	0.71939	-0.00030088	0.895934	0.00312377	0.18538	0.00163429	0.484724	-0.00170425	0.463347	0.00828577	0.000312255	0.00389801	0.0869892	0.000933368	0.690083	0.0032501	0.16256	-0.00230818	0.360836	0.00112497	0.651352	0.00235256	0.31147	0.00149053	0.517555	-0.00020427	0.933643	-0.00825995	0.000333306	-0.00174116	0.448293	0.000595162	0.800429	0.000129778	0.9554	0.000740968	0.748228	-0.0056193	0.0193999	0.00462422	0.0553357	0.00583099	0.0166006	-0.00294833
rs62255549	0.0202022	0.245088	0.000422481	0.957715	-0.00436719	0.582439	-0.00483995	0.381369	0.00866059	0.126371	0.0108863	0.0525241	-0.00497642	0.372889	-0.00126494	0.818945	0.00600636	0.272557	0.0030512	0.587566	0.00951086	0.0892383	0.0105682	0.0809701	0.0154541	0.00962944	0.0093747	0.0934233	0.001522	0.783337	-0.0119888	0.0418036	-0.0172474	0.00182835	0.00132903	0.809704	-0.00271525	0.630919	0.0103443	0.0636547	0.014158	0.0107223	-0.0272382	2.52734e-06	0.0112581	0.0525977	0.0098115	0.0941401	0.00659237
rs9846469	0.0100287	0.164244	-0.00271538	0.407631	-0.00106934	0.743586	-0.000242928	0.91583	0.00314391	0.182223	0.00149645	0.521991	-0.00139059	0.549282	0.00810065	0.000420196	0.00393986	0.0834169	0.00104315	0.655602	0.00333587	0.151439	-0.0021217	0.400563	0.00134326	0.589195	0.00236646	0.308253	0.0016193	0.481708	-4.57804e-05	0.9851	-0.00832829	0.000294174	-0.00191766	0.403289	0.000408196	0.862245	0.000182781	0.937169	0.000738971	0.748699	-0.00583603	0.0151122	0.00475791	0.0484888	0.0059577	0.0143131	-0.00300023
rs6791788	0.0163592	0.268358	0.000784905	0.90726	-0.00019559	0.976767	-0.00399794	0.394577	0.0116583	0.0153858	0.0122589	0.0101398	-0.00798213	0.09244	0.00367257	0.433868	0.00526767	0.257269	0.00465431	0.330195	0.0113967	0.0164987	0.00664504	0.196282	0.00713519	0.159233	0.00920341	0.0524843	0.00228405	0.627107	-0.010036	0.0449809	-0.0142212	0.00248251	-0.00675489	0.149614	0.00062232	0.896913	0.00968857	0.0408624	0.0161911	0.000591645	-0.0234742	1.80257e-06	0.00926518	0.0604387	0.00519956	0.29644	0.00612787
rs6767311	0.0100141	0.164858	-0.00271709	0.40734	-0.0010722	0.742928	-0.000235565	0.918373	0.00314342	0.182293	0.00150207	0.520432	-0.00138376	0.551246	0.0080963	0.000423224	0.00393941	0.0834531	0.0010478	0.654166	0.00333422	0.151643	-0.00211724	0.401556	0.00135196	0.586788	0.00236673	0.3082	0.00162243	0.480862	-4.61678e-05	0.984974	-0.00832174	0.000297437	-0.00192206	0.40221	0.000399357	0.8652	0.000186841	0.935777	0.000735086	0.749976	-0.00584378	0.0149786	0.00476034	0.0483748	0.0059591	0.0142906	-0.00300228
rs111456922	0.00366718	0.601038	0.00131267	0.678226	0.00564574	0.0735095	0.00239022	0.281074	-0.00422138	0.0635627	-0.00521571	0.0208066	-0.00605598	0.00686161	-0.00132833	0.548753	-0.00564431	0.0101336	-0.00295657	0.190103	-0.00773626	0.000564915	-0.00474675	0.0515055	-0.00387196	0.107027	-0.00540191	0.0159079	-0.0013422	0.545487	-0.00335395	0.155976	0.00450549	0.0423067	-0.00146189	0.50893	0.00152592	0.501259	-0.000838429	0.707743	-0.00289655	0.192962	0.00832561	0.000326952	-0.00560173	0.0160418	-0.00417091	0.0754839	0.000340682
rs7645075	0.008537	0.23682	-0.00276895	0.398824	-0.0011678	0.721139	-0.000311632	0.892237	0.00312168	0.185674	0.00163675	0.484065	-0.00169359	0.466149	0.00828401	0.000313177	0.00389261	0.0874272	0.000896027	0.701876	0.00323371	0.16469	-0.00234447	0.353335	0.0011275	0.65062	0.00236934	0.308032	0.00148551	0.518968	-0.000209793	0.931853	-0.00824053	0.000344258	-0.00174034	0.448509	0.000589662	0.802235	0.000128904	0.9557	0.000742519	0.747719	-0.00559757	0.0198744	0.00462602	0.055241	0.00583315	0.0165606	-0.00294893
rs7623248	0.00846456	0.240844	-0.00271795	0.407622	-0.00109758	0.737297	-0.00028176	0.902525	0.00314282	0.18277	0.00165873	0.478273	-0.00166468	0.473849	0.00828669	0.000312314	0.00385452	0.0906093	0.000937054	0.68896	0.00326191	0.161091	-0.0023795	0.346247	0.00107868	0.664841	0.0023385	0.31443	0.00150547	0.513419	-0.000250194	0.918781	-0.00820083	0.000368301	-0.00171234	0.455898	0.000627368	0.789902	8.22906e-05	0.971715	0.000751832	0.744695	-0.00562101	0.0193787	0.00461057	0.0560907	0.00586666	0.0159623	-0.00303542
rs28772889	0.00332178	0.670667	-0.00303035	0.391951	-0.00113047	0.748703	-0.000338528	0.891607	0.00137758	0.588691	-0.000767981	0.761183	0.000558321	0.823952	0.00918495	0.000215454	0.002704	0.271607	-0.000211184	0.933431	-0.0001973	0.937428	-0.00394397	0.148455	-0.00106451	0.692263	-0.000216419	0.931295	0.000475781	0.848314	0.00179263	0.498812	-0.00555174	0.0255404	0.000431012	0.862013	0.00112647	0.657716	-0.00285031	0.255351	-0.00269368	0.279923	0.000503979	0.846058	0.00261006	0.316593	0.00479235	0.0683496	-0.00475808
rs6807739	0.0163592	0.268358	0.00072129	0.914748	-0.00012423	0.985242	-0.00397795	0.396949	0.0116882	0.0151254	0.0122301	0.010319	-0.00803279	0.0903928	0.00367845	0.433136	0.0052522	0.258673	0.00466809	0.328775	0.0113918	0.0165452	0.00669028	0.193258	0.0071312	0.159471	0.00919388	0.0527315	0.00230492	0.623967	-0.0100395	0.0449097	-0.0142579	0.00241933	-0.0067443	0.150258	0.000686023	0.88643	0.00967054	0.0412412	0.0161909	0.000591812	-0.0235036	1.75014e-06	0.00926273	0.0605093	0.00520022	0.296384	0.00615718
rs60042662	0.003721	0.595732	0.00128913	0.683726	0.00561111	0.0753359	0.00239109	0.280958	-0.00422431	0.0634127	-0.00521256	0.0208988	-0.00597239	0.00767995	-0.00139337	0.52941	-0.00560361	0.0106991	-0.00299815	0.184003	-0.00767696	0.000623806	-0.00477691	0.0500677	-0.00386184	0.107989	-0.00541015	0.0157616	-0.00131187	0.554654	-0.00334754	0.156815	0.00452539	0.0414304	-0.00148452	0.502446	0.00147792	0.51487	-0.000840512	0.707086	-0.00290425	0.191839	0.00829422	0.000344969	-0.00555995	0.016862	-0.00416211	0.0761382	0.000360734
rs6772415	0.00837659	0.245776	-0.00273683	0.404376	-0.00108144	0.741021	-0.00026965	0.906695	0.00315608	0.180932	0.00168897	0.470288	-0.00167188	0.471939	0.00828154	0.000315028	0.00385184	0.0908341	0.000953018	0.683946	0.00326976	0.160086	-0.00236028	0.350156	0.00107555	0.665755	0.00233315	0.315541	0.00150893	0.512453	-0.000250392	0.918717	-0.00821648	0.000358888	-0.00170297	0.458367	0.000644496	0.784306	9.92228e-05	0.965898	0.000752056	0.744622	-0.00561828	0.0194377	0.00462013	0.055583	0.0058694	0.0159133	-0.003045
rs6808198	0.00846456	0.240844	-0.00272175	0.406965	-0.00110249	0.736165	-0.000283546	0.90191	0.00314648	0.18226	0.00166646	0.476223	-0.00167093	0.47219	0.00828661	0.000312346	0.00384817	0.0911407	0.000941672	0.687507	0.00325424	0.162077	-0.0023676	0.348662	0.00107798	0.665047	0.00233014	0.316163	0.00151377	0.511098	-0.000253634	0.917668	-0.00820098	0.000368199	-0.00171307	0.455705	0.000633508	0.787894	8.45573e-05	0.970936	0.000750777	0.74504	-0.00561608	0.019485	0.00461671	0.0557639	0.00587212	0.0158642	-0.00302735
rs6762894	0.008537	0.23682	-0.00275771	0.400736	-0.00118106	0.718104	-0.000302459	0.89539	0.00312496	0.18521	0.00164426	0.482059	-0.00169896	0.464732	0.00827447	0.00031819	0.00388913	0.0877084	0.000916983	0.695246	0.00322799	0.165435	-0.00232454	0.357441	0.00112679	0.650821	0.00234425	0.313178	0.00150174	0.514408	-0.000218951	0.928885	-0.00824612	0.00034104	-0.0017389	0.44888	0.000594596	0.800613	0.000131922	0.954664	0.00073838	0.749077	-0.00560405	0.0197309	0.00462764	0.0551541	0.00583666	0.0164948	-0.00293361
rs1377789	0.0170682	0.248884	0.000890286	0.894995	-0.000289743	0.965627	-0.00413718	0.378881	0.0119185	0.0133463	0.0122105	0.0105305	-0.00782103	0.0995979	0.00414783	0.377333	0.00518412	0.265452	0.00449028	0.348095	0.0112423	0.0181557	0.00685398	0.183113	0.00726577	0.152238	0.00906308	0.0564787	0.00228772	0.626961	-0.00995548	0.0469818	-0.0146364	0.00187006	-0.00653428	0.163864	0.000517066	0.914375	0.00992756	0.036358	0.0161923	0.000599943	-0.0234109	1.97795e-06	0.00941081	0.0568128	0.00551676	0.268537	0.0060065
rs9818956	0.00861305	0.232643	-0.00273791	0.404125	-0.00116457	0.721874	-0.000319797	0.889431	0.00313629	0.183621	0.00165729	0.478593	-0.00170734	0.462533	0.00827097	0.000320047	0.00388194	0.0882957	0.000904338	0.699242	0.00322232	0.166178	-0.00231963	0.358455	0.00111631	0.653857	0.00235525	0.310913	0.00148866	0.518078	-0.000208189	0.932372	-0.00825316	0.000337054	-0.00176079	0.44319	0.000608813	0.79595	0.000120398	0.95862	0.000743878	0.747271	-0.00558858	0.0200723	0.00462975	0.0550425	0.00583559	0.0165143	-0.00293544
rs9819133	0.003351	0.66794	-0.00300752	0.395519	-0.00114271	0.746072	-0.000342294	0.890407	0.00138753	0.585998	-0.000755845	0.764842	0.000551766	0.825984	0.00917294	0.000219564	0.00270065	0.272195	-0.000172561	0.945584	-0.000207401	0.934231	-0.00392232	0.150692	-0.0010707	0.690563	-0.000237957	0.924476	0.000491407	0.843394	0.00178594	0.500413	-0.00555722	0.0253937	0.000433603	0.86119	0.00114307	0.652996	-0.00284726	0.255854	-0.00269299	0.28004	0.000498602	0.847678	0.00260205	0.318076	0.00478732	0.0686365	-0.00473971
rs9823074	0.00861305	0.232643	-0.00272859	0.405728	-0.00117504	0.719479	-0.000325221	0.887568	0.00313886	0.183262	0.00164878	0.480856	-0.00169748	0.465122	0.00828975	0.000310141	0.00387716	0.0886876	0.000903763	0.699424	0.00321791	0.166759	-0.00231747	0.358903	0.00111048	0.655549	0.00236219	0.309488	0.00147812	0.521046	-0.00019816	0.935623	-0.00825408	0.000336544	-0.00175184	0.445511	0.000612435	0.794763	0.000126629	0.956481	0.000739214	0.748802	-0.00557978	0.0202688	0.00462459	0.0553141	0.00583315	0.0165595	-0.00294028
rs1377788	0.00889312	0.217766	-0.0026447	0.420386	-0.00124035	0.704643	-0.000302162	0.895502	0.00323543	0.170197	0.0016952	0.468633	-0.00178647	0.442099	0.00837997	0.0002668	0.00387812	0.0886409	0.000769058	0.74252	0.00322507	0.165861	-0.00240157	0.341778	0.00108549	0.662845	0.0024444	0.293002	0.00147545	0.521839	-0.000219495	0.928716	-0.00830726	0.000308372	-0.00179772	0.43373	0.000722348	0.759012	5.20102e-05	0.98212	0.000782598	0.734625	-0.00551185	0.0218562	0.00461805	0.0556827	0.00564867	0.0203233	-0.00302608
rs6548987	0.00861305	0.232643	-0.00273791	0.404125	-0.00116457	0.721874	-0.000318742	0.889794	0.00314419	0.182522	0.00165976	0.47794	-0.00171062	0.461677	0.00827758	0.000316552	0.00388124	0.0883544	0.000907612	0.698208	0.00323414	0.164633	-0.00231957	0.358468	0.0011172	0.653597	0.00235985	0.309972	0.00149176	0.517208	-0.000219721	0.928636	-0.00824828	0.000339831	-0.00177222	0.440237	0.000606957	0.796559	0.000121836	0.958127	0.00074546	0.746754	-0.00558973	0.0200476	0.00463243	0.0549039	0.00583728	0.0164838	-0.00293968
rs6548988	0.00861305	0.232643	-0.00273791	0.404125	-0.00116457	0.721874	-0.000318742	0.889794	0.00314419	0.182522	0.00165976	0.47794	-0.00171062	0.461677	0.00827758	0.000316552	0.00388124	0.0883544	0.000907612	0.698208	0.00323414	0.164633	-0.00231957	0.358468	0.0011172	0.653597	0.00235985	0.309972	0.00149176	0.517208	-0.000219721	0.928636	-0.00824828	0.000339831	-0.00177222	0.440237	0.000606957	0.796559	0.000121836	0.958127	0.00074546	0.746754	-0.00558973	0.0200476	0.00463243	0.0549039	0.00583728	0.0164838	-0.00293968
rs12488715	0.0166403	0.260263	0.000812878	0.903981	-0.000212085	0.974811	-0.00396059	0.39904	0.0117398	0.0146892	0.01229	0.00995536	-0.00799751	0.0918354	0.0036944	0.431172	0.0052005	0.263418	0.00465411	0.330254	0.0114709	0.0158159	0.00672281	0.191111	0.00702355	0.165873	0.00920944	0.0523458	0.00234683	0.617694	-0.00998494	0.0460997	-0.01432	0.00231699	-0.00678655	0.147743	0.000740339	0.877514	0.00962981	0.0421149	0.0162307	0.000574049	-0.0235209	1.72225e-06	0.00929272	0.0596973	0.00521664	0.294892	0.00621263
rs62255552	0.00330034	0.672687	-0.00297806	0.40018	-0.00108598	0.758283	-0.000342443	0.890363	0.00147693	0.562105	-0.000674176	0.789625	0.000562734	0.822587	0.00913297	0.000234013	0.0027062	0.271227	-0.000150252	0.952612	-0.000259132	0.917881	-0.00391464	0.151509	-0.0011666	0.664485	-0.00021274	0.932462	0.000443387	0.858532	0.00178675	0.500234	-0.00555333	0.0255016	0.000463626	0.851691	0.00116875	0.64574	-0.00287132	0.251876	-0.0026626	0.285519	0.000557985	0.829806	0.00258601	0.321085	0.00478439	0.0688168	-0.00469886
rs9839064	0.00723744	0.319655	-0.00249943	0.449668	-0.00097163	0.768168	-0.00128965	0.578008	0.00396928	0.0949442	0.00221814	0.34668	-0.00165575	0.479599	0.00880568	0.000143921	0.00358629	0.118195	0.00105562	0.654547	0.0024874	0.288913	-0.00191299	0.45242	0.000761415	0.761538	0.00209745	0.370583	0.0011245	0.628086	-0.000850868	0.730764	-0.00844191	0.000274188	-0.00149345	0.518702	0.00116085	0.624648	-0.000255055	0.913154	0.00169249	0.466935	-0.00523201	0.0307991	0.00450843	0.0637836	0.00547729	0.0255845	-0.00259755
rs6769730	0.0069779	0.337349	-0.00253896	0.442576	-0.000984619	0.76518	-0.00136594	0.555758	0.00397415	0.0945696	0.00223034	0.344075	-0.00170404	0.466918	0.00885613	0.000131963	0.00362373	0.114437	0.00109379	0.642939	0.00244506	0.297245	-0.00193674	0.44687	0.000756675	0.763	0.00201542	0.389629	0.00117733	0.612058	-0.000872909	0.724093	-0.00847665	0.000259002	-0.00142453	0.538217	0.00111205	0.63931	-0.000278768	0.905125	0.00171263	0.46169	-0.00524727	0.0303288	0.00452728	0.0627046	0.0054489	0.0263714	-0.00258792
rs56007921	-0.0129013	0.351904	-0.00482877	0.445105	-0.0182927	0.00371246	-0.00662151	0.133148	0.00637259	0.159422	0.00976476	0.0296536	-0.00939574	0.0349745	-0.00468335	0.287798	0.0132345	0.00244225	-0.000470352	0.916534	0.0102761	0.0213311	0.014551	0.00264732	0.0119399	0.0123063	-0.00911627	0.0408008	-0.000920999	0.834778	0.00332986	0.4794	-0.0140286	0.00148057	-0.00470163	0.285517	-0.00200301	0.656588	-0.0110144	0.013284	0.0007186	0.871002	-0.0103477	0.0247614	0.00268764	0.561359	-0.00245292	0.599447	0.00434575
rs12634091	0.0166084	0.261263	0.000644831	0.923752	-0.00029817	0.964587	-0.00409454	0.383226	0.0116219	0.0156988	0.0122955	0.00991181	-0.00801325	0.0911599	0.00371089	0.42906	0.00521559	0.26197	0.00431651	0.366491	0.01136	0.0168461	0.00649935	0.206253	0.00714669	0.158565	0.00935193	0.0487756	0.00259855	0.580451	-0.0104675	0.0365131	-0.014203	0.0025131	-0.00684522	0.144222	0.000852978	0.859053	0.00968356	0.0409615	0.0162899	0.000547069	-0.0236155	1.55992e-06	0.00975567	0.0480299	0.00536985	0.280889	0.00601084
rs12492256	0.0166084	0.261263	0.000695118	0.917825	-0.000308968	0.963305	-0.00408579	0.384239	0.0116241	0.0156783	0.0123007	0.00987961	-0.00798678	0.092231	0.00369648	0.430851	0.00520998	0.262479	0.00430673	0.367573	0.0113591	0.0168552	0.00647694	0.207817	0.00714627	0.158586	0.00934398	0.0489656	0.00259035	0.581642	-0.0104719	0.0364326	-0.0141834	0.00254756	-0.00681997	0.145704	0.000823112	0.863937	0.00971412	0.0403265	0.016283	0.000549989	-0.023609	1.56996e-06	0.00974938	0.048172	0.00536715	0.281126	0.00600308
rs62255553	0.0165955	0.261637	0.000732928	0.913374	-0.000465066	0.944792	-0.00407575	0.385419	0.0115565	0.0162962	0.0122402	0.0102505	-0.00794994	0.0937501	0.0036211	0.440318	0.00522787	0.260855	0.00426689	0.372032	0.0113812	0.0166456	0.00650441	0.205903	0.0071788	0.156705	0.00937159	0.0483063	0.00256256	0.58571	-0.010445	0.0369212	-0.0141555	0.00259865	-0.0067913	0.147415	0.000816616	0.865004	0.0097447	0.0397059	0.0163112	0.000538092	-0.0236421	1.51881e-06	0.00978612	0.0473402	0.00537026	0.280858	0.00602904
rs12492334	0.0165219	0.263795	0.000900202	0.893741	-0.000279298	0.966837	-0.00408988	0.383947	0.0117512	0.014616	0.0123192	0.0097981	-0.00815762	0.0855971	0.00366345	0.435162	0.00518798	0.264686	0.00453306	0.343106	0.0113051	0.0174243	0.00645829	0.209308	0.00671879	0.185153	0.00943076	0.0469881	0.00244307	0.603443	-0.0102912	0.0398694	-0.0141672	0.00258677	-0.00678179	0.148132	0.000854701	0.858817	0.00967747	0.0411605	0.016249	0.00056776	-0.0234329	1.89417e-06	0.00934858	0.0582458	0.00525339	0.291628	0.00615042
rs1901988	0.0166084	0.261263	0.000695928	0.917729	-0.000306829	0.963559	-0.00408578	0.384239	0.0116222	0.0156953	0.0122969	0.00990262	-0.00798655	0.0922402	0.00369914	0.430518	0.00521012	0.262467	0.00430288	0.368002	0.01136	0.0168461	0.00647966	0.207626	0.00714611	0.158594	0.00934889	0.0488468	0.00259162	0.581457	-0.010468	0.0365031	-0.014187	0.00254126	-0.00682382	0.145476	0.000820644	0.864341	0.00971196	0.040371	0.0162848	0.000549239	-0.0236084	1.57085e-06	0.00975088	0.0481376	0.00536758	0.281087	0.0060042
rs1584863	0.0165219	0.263795	0.000849076	0.899745	-0.000270633	0.967866	-0.00409864	0.382933	0.0117509	0.0146193	0.0123178	0.00980721	-0.00818435	0.0845795	0.00367521	0.433694	0.00519346	0.264186	0.00454671	0.34166	0.0113051	0.0174243	0.00647799	0.207927	0.00671936	0.18512	0.00943379	0.0469191	0.00245	0.60242	-0.0102907	0.0398802	-0.0141832	0.00255814	-0.0068032	0.146859	0.00088706	0.853532	0.00964904	0.041761	0.0162542	0.000565521	-0.02344	1.88109e-06	0.00935337	0.0581195	0.00525566	0.291425	0.00615707
rs55816193	0.00279826	0.72025	-0.00315861	0.372359	-0.00109301	0.756832	-0.000302289	0.903175	0.00154264	0.544943	-0.000560735	0.824431	0.000478848	0.848724	0.00912707	0.000237055	0.00285047	0.246616	-9.53118e-05	0.969936	-0.000295743	0.906352	-0.00393372	0.149627	-0.00123399	0.646471	-0.000284226	0.909874	0.000600831	0.809187	0.00174491	0.510419	-0.00560078	0.0243069	0.000565918	0.819527	0.00113177	0.656298	-0.00290645	0.246238	-0.00275201	0.26977	0.000597282	0.818065	0.00252608	0.332539	0.00474047	0.0714652	-0.00470407
rs1584862	0.00690237	0.342566	-0.00257091	0.436853	-0.000996089	0.762526	-0.00137518	0.553084	0.00395598	0.0960821	0.00223364	0.343354	-0.00166553	0.477041	0.00885761	0.000131592	0.00361321	0.115487	0.00110534	0.639431	0.00245163	0.29594	-0.00193284	0.447775	0.000767821	0.75961	0.00203232	0.38566	0.00119705	0.606108	-0.000861275	0.727619	-0.00846528	0.00026394	-0.00139733	0.546001	0.00109646	0.644008	-0.000279404	0.904908	0.00169688	0.465814	-0.00526956	0.02963	0.00451499	0.0634177	0.00545155	0.026296	-0.00259016
rs1584861	-0.011208	0.0986055	0.00144002	0.640509	-0.00418322	0.173596	-0.00196365	0.364308	0.00159338	0.472862	0.00362146	0.100105	0.00727522	0.000877404	-0.00594976	0.00593622	0.00201819	0.346367	0.00216723	0.325233	0.00474296	0.0303641	0.00644683	0.00668684	0.00272451	0.244819	0.00327397	0.134415	8.96163e-05	0.967018	0.00322076	0.16286	0.00302488	0.162595	0.00266498	0.217421	-0.00177173	0.423672	0.000500339	0.818753	0.00188943	0.38436	-0.00308724	0.172282	0.00126496	0.577472	-0.000906588	0.6923	0.00239933
rs6548990	0.00824017	0.253498	-0.00284544	0.385981	-0.00112711	0.7305	-0.000407307	0.859468	0.00316914	0.179113	0.00171745	0.462812	-0.00172037	0.459166	0.00836575	0.00027327	0.00396772	0.0815143	0.000945664	0.686243	0.00320985	0.167863	-0.00229885	0.362813	0.00116821	0.638911	0.00233583	0.314965	0.00156818	0.496014	-0.0002618	0.915024	-0.00823742	0.000346434	-0.0016961	0.460165	0.000603953	0.797561	8.7938e-05	0.969773	0.000728101	0.752476	-0.00563902	0.0189877	0.00462483	0.0553228	0.00580143	0.0171673	-0.00291697
rs12632243	0.017232	0.244539	0.000949452	0.888087	-0.000395107	0.953151	-0.00426405	0.364564	0.0119834	0.0128742	0.0122593	0.0102456	-0.00798994	0.0925897	0.00417432	0.374431	0.00504533	0.27859	0.00439581	0.358467	0.0112192	0.0184273	0.00674291	0.190431	0.00679421	0.180763	0.00945553	0.0466587	0.00251031	0.593931	-0.0102192	0.0415001	-0.0145743	0.00196102	-0.00655077	0.162919	0.00066206	0.89053	0.00989423	0.0370418	0.0163162	0.000546365	-0.0235513	1.72836e-06	0.00951457	0.054203	0.00554529	0.266201	0.00611123
rs80347185	-0.0171304	0.413408	0.00209226	0.823678	0.0245209	0.00879425	-0.00768057	0.243948	0.0165484	0.0142515	0.00851297	0.203748	-0.00340642	0.608951	0.00678121	0.302787	-0.00321039	0.622586	0.00673054	0.315301	-0.00452034	0.497972	-0.00141931	0.844725	0.00169954	0.811833	-0.0125935	0.0584791	0.00776812	0.239063	-0.0157076	0.0253971	0.0106674	0.105785	0.0123297	0.0608964	0.00974309	0.148945	-0.00880636	0.185258	-0.00160385	0.808375	-5.80643e-05	0.993277	0.00169201	0.80669	-0.0104988	0.132196	-0.00467391
rs12637696	0.0166084	0.261263	0.000731579	0.913532	-0.000260107	0.969105	-0.00410034	0.382556	0.0116609	0.015354	0.0123359	0.00967186	-0.0079817	0.0924442	0.00373287	0.426335	0.00519492	0.26387	0.00432767	0.365257	0.0114341	0.0161463	0.00648311	0.207384	0.00714684	0.158552	0.00940888	0.0474198	0.00260611	0.579353	-0.0104651	0.036558	-0.0141923	0.00253228	-0.00687204	0.14266	0.000838285	0.861457	0.00968908	0.0408482	0.0162956	0.000544696	-0.023652	1.50342e-06	0.00976377	0.0478468	0.00537394	0.280527	0.00599827
rs2326229	0.00296258	0.704551	-0.00310787	0.380031	-0.001058	0.764359	-0.000279311	0.910494	0.00142792	0.575214	-0.000630494	0.802995	0.000472505	0.850689	0.00918439	0.000216186	0.00275873	0.262103	-2.57404e-05	0.991878	-0.000310335	0.901745	-0.00396697	0.146179	-0.00121842	0.650604	-0.000303919	0.903649	0.000490807	0.843611	0.00172017	0.516391	-0.0055496	0.0256225	0.00061074	0.80549	0.00119474	0.638468	-0.00292793	0.242717	-0.00270682	0.277665	0.000561673	0.828723	0.00254038	0.329768	0.00478311	0.0689295	-0.00470715
rs4053339	0.00329859	0.673058	-0.00309858	0.38165	-0.00111972	0.751153	-0.000224991	0.927875	0.00145963	0.566908	-0.000771655	0.760207	0.000472143	0.850858	0.0091853	0.000217074	0.00272702	0.267807	-0.000223098	0.929723	-0.000442391	0.860353	-0.00381488	0.162431	-0.00103389	0.700838	-0.000140333	0.955442	0.000527512	0.832146	0.00188609	0.476916	-0.00546915	0.0278989	0.000561443	0.820978	0.00133335	0.60018	-0.0028769	0.251204	-0.00262335	0.292934	0.000569706	0.826376	0.00245346	0.346764	0.00483716	0.0659512	-0.004769
rs12637738	0.0164431	0.266166	0.000740617	0.912492	-0.000688873	0.918323	-0.00420909	0.370216	0.0117923	0.0142664	0.0125367	0.00857246	-0.00790322	0.0957999	0.00363732	0.438421	0.00516094	0.267156	0.00430207	0.368257	0.0116248	0.0144888	0.00673503	0.190408	0.00727302	0.151462	0.00957605	0.0436859	0.00267209	0.569915	-0.0105027	0.0359533	-0.0140536	0.00279903	-0.00703775	0.133403	0.000883087	0.85418	0.00970246	0.0406364	0.0162869	0.000550756	-0.0235893	1.61335e-06	0.00990522	0.0447683	0.00546725	0.272393	0.00593087
rs59938441	0.00294095	0.706605	-0.00310225	0.380895	-0.0010609	0.763732	-0.000295047	0.905475	0.00142262	0.576633	-0.000636276	0.801226	0.000458214	0.855154	0.00918467	0.000216088	0.00275305	0.263087	-3.07543e-05	0.990296	-0.000294286	0.906803	-0.00390923	0.152141	-0.00121408	0.651764	-0.000316678	0.899625	0.000510476	0.83743	0.00171405	0.517884	-0.00555029	0.025604	0.000591761	0.811418	0.0011985	0.637412	-0.0029199	0.244011	-0.00270604	0.277803	0.000560537	0.829064	0.00254158	0.32954	0.00478293	0.0689394	-0.00470798
rs142928956	-0.012334	0.550797	-0.000779092	0.933672	0.00624461	0.503013	-0.000929606	0.887515	-0.0148205	0.0278513	-0.0264619	7.53138e-05	-0.0150338	0.0235462	-0.0149905	0.0224733	-0.00643628	0.322936	0.00608913	0.363188	-0.0134931	0.0424967	-0.0105705	0.144498	-0.0108975	0.126959	0.0183421	0.0057506	-0.0178369	0.00671887	0.0194077	0.00558638	0.0176034	0.00743271	-0.0034228	0.601798	0.0060893	0.365564	-0.00738897	0.265005	-0.0195608	0.00301592	0.0152076	0.0263259	-0.00189225	0.783043	0.0135361	0.0506541	-0.00746806
rs9843264	0.0180431	0.222861	0.000606946	0.928366	-0.000793514	0.906138	-0.00452432	0.336176	0.0111264	0.0209641	0.0124667	0.00905122	-0.0075771	0.110825	0.00369961	0.431302	0.00532526	0.252921	0.00396639	0.407494	0.0117533	0.0135768	0.00626198	0.2241	0.00692309	0.17273	0.00931327	0.0501327	0.00285107	0.544953	-0.0104313	0.0375254	-0.0137859	0.00341467	-0.00680155	0.147532	0.000774404	0.872148	0.00957125	0.043745	0.0160661	0.000666703	-0.023205	2.45171e-06	0.00998144	0.0434326	0.00531856	0.286314	0.00608556
rs62255556	0.0180198	0.224126	0.000653331	0.922969	-0.000719986	0.914866	-0.00471296	0.316911	0.0118702	0.013876	0.0125835	0.008491	-0.00767087	0.106831	0.00387712	0.410016	0.00535864	0.250448	0.00387022	0.419426	0.0115353	0.015517	0.00688674	0.181694	0.00660301	0.193903	0.00942797	0.0475994	0.00277882	0.555601	-0.0102799	0.0405884	-0.0142084	0.00257548	-0.0066583	0.156677	0.000738619	0.878126	0.00973238	0.040518	0.0163148	0.000556436	-0.0231978	2.535e-06	0.00987857	0.0458873	0.00540021	0.279505	0.00606538
rs9863036	0.0180431	0.222861	0.000544419	0.93573	-0.000802936	0.90503	-0.0044856	0.340336	0.0111723	0.020443	0.0124557	0.0091128	-0.00748469	0.115252	0.00369471	0.43192	0.00533949	0.251664	0.003989	0.404834	0.01169	0.0140903	0.00617608	0.230529	0.00683628	0.178191	0.00937182	0.0487114	0.00286678	0.542747	-0.0104214	0.0377097	-0.0137464	0.00350841	-0.00683629	0.145482	0.000776117	0.87187	0.00959729	0.0431788	0.0160802	0.000659614	-0.0232607	2.32022e-06	0.00993063	0.0445151	0.00526975	0.290768	0.00598746
rs74442312	-0.0109081	0.392044	0.008796	0.129466	0.00292003	0.613672	0.00348668	0.391872	-0.0025417	0.542567	-0.00505861	0.221894	0.0101932	0.0131896	-0.000382961	0.925009	-0.00468643	0.244867	-0.00242977	0.557699	0.00169692	0.680486	-0.00434675	0.331073	-0.000557985	0.899212	0.0012863	0.754552	-0.00274002	0.501617	0.0105624	0.01494	0.00014851	0.970933	-0.000413558	0.918962	0.00736416	0.0773847	-0.000411649	0.920176	0.00341045	0.40396	0.00667407	0.116653	0.00728734	0.0879068	0.00110499	0.797655	-0.0033753
rs9309963	0.0164431	0.266166	0.000695007	0.917859	-0.000463366	0.945006	-0.0042694	0.363366	0.011769	0.0144563	0.0125112	0.00870587	-0.00786102	0.0975632	0.00353928	0.450833	0.00513819	0.269238	0.0042466	0.374431	0.011646	0.0143047	0.00672495	0.191042	0.00723361	0.153663	0.00953929	0.0444858	0.00268894	0.567458	-0.0105258	0.035532	-0.0140983	0.00271136	-0.00696839	0.137246	0.000941035	0.84472	0.00968844	0.0409141	0.0162539	0.000564755	-0.0235079	1.74893e-06	0.00987358	0.04544	0.00544756	0.274088	0.00589391
rs9844036	0.0164728	0.265305	0.000725228	0.914299	-0.000484974	0.942445	-0.0042825	0.361892	0.0117969	0.0142249	0.0125476	0.00851236	-0.00788219	0.0966614	0.00355778	0.448466	0.00513408	0.269617	0.00423113	0.376169	0.0116731	0.0140785	0.00671417	0.19175	0.00725689	0.152338	0.00953647	0.044547	0.00269256	0.566933	-0.0105572	0.0349838	-0.0141109	0.00268753	-0.00694439	0.138602	0.000949181	0.843391	0.00967814	0.0411275	0.0162445	0.000568872	-0.0234888	1.78271e-06	0.00986855	0.045548	0.00544304	0.274482	0.00589399
rs9848380	0.00824894	0.253001	-0.00279115	0.395058	-0.00108567	0.740016	-0.000344528	0.880942	0.00311276	0.18694	0.00166706	0.476008	-0.00173819	0.454487	0.00836033	0.000275434	0.00386553	0.0896507	0.000957138	0.682613	0.00316005	0.174518	-0.00231271	0.359893	0.00112477	0.651408	0.00231148	0.319993	0.00152989	0.506555	-0.00022735	0.926165	-0.00827002	0.000327738	-0.0016608	0.469514	0.000650577	0.782293	5.77561e-05	0.980143	0.00072194	0.754482	-0.00559171	0.0200028	0.00463613	0.0547085	0.00580024	0.0171804	-0.00294815
rs75165504	0.00396105	0.572782	0.00135669	0.668504	0.00564622	0.0738829	0.00240387	0.278958	-0.00431891	0.05801	-0.00527858	0.0194787	-0.00612555	0.00631437	-0.00161223	0.467321	-0.00558582	0.0110445	-0.00297707	0.187627	-0.00782948	0.000492261	-0.004607	0.0590965	-0.00374206	0.119796	-0.00547083	0.0147434	-0.00146095	0.511073	-0.00338882	0.152245	0.00460883	0.0380448	-0.00117545	0.595835	0.00145011	0.523298	-0.000851612	0.703731	-0.00295009	0.185433	0.00837253	0.00030791	-0.00550916	0.0180251	-0.00400242	0.0884756	0.000302923
rs1454096	0.00828888	0.250736	-0.00280696	0.392391	-0.00109102	0.738784	-0.000340661	0.882268	0.00311151	0.187117	0.0016873	0.470669	-0.00175286	0.450689	0.00836125	0.000274999	0.00385982	0.0901258	0.000942801	0.687114	0.00315653	0.174999	-0.00231403	0.35962	0.00111157	0.655233	0.00228694	0.325156	0.00154067	0.503566	-0.000244441	0.920632	-0.00827866	0.000323045	-0.00166541	0.468281	0.000635495	0.787217	5.69255e-05	0.980428	0.000724816	0.753535	-0.00557822	0.0203038	0.00462923	0.0550702	0.00581505	0.0168983	-0.0029413
rs1454095	0.00301324	0.699737	-0.00311178	0.379446	-0.0010689	0.762011	-0.000261251	0.916261	0.00136122	0.593199	-0.000679682	0.78798	0.000443013	0.85991	0.00919886	0.000211308	0.00271371	0.269974	-4.90652e-05	0.98452	-0.000306694	0.902893	-0.00390438	0.152656	-0.00122242	0.649537	-0.000324549	0.897145	0.000503411	0.839651	0.00170056	0.521189	-0.00556116	0.0253181	0.000588274	0.812511	0.00117322	0.644533	-0.00290417	0.246566	-0.00270004	0.278876	0.000558991	0.82953	0.00253751	0.330321	0.00478483	0.0688329	-0.00470113
rs6548991	0.00587603	0.690866	0.00192367	0.77208	0.00509627	0.441753	0.00591591	0.20506	-0.00251875	0.598825	0.00549099	0.247937	0.00856611	0.0692988	-0.0116991	0.0121321	-0.00517136	0.26337	0.0022197	0.640465	-0.00231122	0.624646	0.0135372	0.00828472	0.000110211	0.982594	0.0111288	0.0183234	-0.00407433	0.383366	-0.00300115	0.546646	0.0125665	0.00714395	-0.0015117	0.74561	-0.00673865	0.158476	-0.00148404	0.752633	0.00199847	0.669623	0.000888761	0.855556	-0.00332872	0.497017	-0.00613264	0.214916	0.00825884
rs7649801	0.0164431	0.266166	0.000728828	0.913878	-0.000480743	0.942948	-0.00430936	0.358897	0.0117607	0.0145267	0.0125134	0.00869471	-0.00788061	0.0967338	0.00354484	0.450127	0.00514633	0.268484	0.00419477	0.380294	0.0116735	0.0140776	0.00673143	0.19062	0.00723983	0.153314	0.00953792	0.0445184	0.00267616	0.569305	-0.0105392	0.0352994	-0.0140817	0.00274333	-0.00699246	0.135897	0.000922918	0.847674	0.0096984	0.0407089	0.0162634	0.000560588	-0.0235301	1.71057e-06	0.00988516	0.0451896	0.00545153	0.273744	0.00590921
rs9990028	0.00698026	0.337159	-0.00254612	0.441245	-0.000915142	0.781292	-0.00131154	0.571565	0.00392846	0.0983918	0.0022092	0.348621	-0.00168979	0.470605	0.00882733	0.000138552	0.00356629	0.120257	0.0010782	0.647646	0.00241063	0.304047	-0.0019563	0.442251	0.000751203	0.764641	0.00201823	0.38892	0.0011635	0.616209	-0.000842546	0.733288	-0.00847626	0.000258784	-0.00138521	0.54945	0.00114776	0.628551	-0.000313351	0.89341	0.00168547	0.468778	-0.00523936	0.0305618	0.00448758	0.0650157	0.00544822	0.0263741	-0.00259765
rs1901987	0.0164431	0.266166	0.000728828	0.913878	-0.000480743	0.942948	-0.00430936	0.358897	0.0117607	0.0145267	0.0125134	0.00869471	-0.00788061	0.0967338	0.00354484	0.450127	0.00514633	0.268484	0.00419477	0.380294	0.0116735	0.0140776	0.00673143	0.19062	0.00723983	0.153314	0.00953792	0.0445184	0.00267616	0.569305	-0.0105392	0.0352994	-0.0140817	0.00274333	-0.00699246	0.135897	0.000922918	0.847674	0.0096984	0.0407089	0.0162634	0.000560588	-0.0235301	1.71057e-06	0.00988516	0.0451896	0.00545153	0.273744	0.00590921
rs1584860	0.00831555	0.249337	-0.00288085	0.380171	-0.000966072	0.767842	-0.000344235	0.881067	0.0032364	0.170116	0.00175114	0.454137	-0.00184139	0.428249	0.00835384	0.000279307	0.00387608	0.0888488	0.00081187	0.72877	0.00320194	0.168962	-0.00226685	0.369596	0.00114539	0.645521	0.00231174	0.320041	0.00163916	0.476774	-0.000349344	0.886789	-0.00834878	0.000288084	-0.00163347	0.47695	0.000716732	0.76085	0.00020777	0.92867	0.000677095	0.769334	-0.00557817	0.0203334	0.00457181	0.0582116	0.00584508	0.0163633	-0.0029629
rs1584859	-0.00874069	0.215836	0.00263232	0.412533	-0.000215516	0.94635	-0.000194672	0.931208	-0.000182613	0.93705	0.00115664	0.614123	0.0101229	8.85048e-06	-0.00495944	0.0277197	-0.00140876	0.528113	0.00231202	0.313749	0.00241547	0.289851	0.00293656	0.235815	-0.00055469	0.820235	0.00594979	0.00902319	0.000326897	0.88489	0.00250388	0.297635	0.00712606	0.00159092	0.0044273	0.0492051	-0.00110529	0.631885	0.00372467	0.101542	0.00168297	0.457048	-0.000508383	0.829229	0.000568009	0.810282	-0.000346675	0.884515	0.0014302
rs1377787	0.0164431	0.266166	0.000719581	0.914967	-0.000427633	0.949242	-0.00432057	0.357649	0.0117883	0.0142971	0.0125678	0.00840824	-0.00787729	0.0968745	0.00353116	0.451877	0.00518359	0.265034	0.00417773	0.382232	0.0116951	0.0139003	0.00679493	0.18647	0.00727212	0.151488	0.00951605	0.0450091	0.00269591	0.566458	-0.0105609	0.0349243	-0.0140896	0.00272813	-0.00699612	0.135693	0.000970511	0.839922	0.00969454	0.0407892	0.016263	0.000560797	-0.0234753	1.80805e-06	0.00988653	0.0451597	0.00545066	0.27382	0.00590869
rs1377786	0.00831244	0.249372	-0.00283072	0.388397	-0.00106659	0.744427	-0.000356354	0.876885	0.00315174	0.181472	0.00170888	0.465006	-0.00173213	0.456055	0.00835374	0.000278455	0.00390576	0.0863578	0.00092243	0.693525	0.00314403	0.176707	-0.0022989	0.362763	0.00115954	0.641372	0.00232173	0.317843	0.00153791	0.504325	-0.000243733	0.92086	-0.00826666	0.000329508	-0.00166149	0.469323	0.000636675	0.786828	3.75901e-05	0.987075	0.000710983	0.758087	-0.00559797	0.0198623	0.00461467	0.0558353	0.00580898	0.0170116	-0.00291698
rs62255558	0.0034168	0.662115	-0.00314504	0.374614	-0.00119798	0.73443	-0.000136551	0.956194	0.00136768	0.591635	-0.000830475	0.742585	0.000399196	0.873705	0.00923563	0.000200766	0.00272548	0.268139	-0.000156695	0.950614	-0.000398238	0.874185	-0.0037953	0.164653	-0.000990559	0.712845	-0.000126372	0.959876	0.00057109	0.818535	0.00183472	0.489058	-0.0055713	0.0251246	0.000582845	0.8143	0.00127978	0.614951	-0.00290347	0.246914	-0.00267046	0.284414	0.000592793	0.819479	0.00246972	0.343632	0.00491438	0.0617721	-0.0046395
rs79815572	0.00368245	0.600219	0.00162311	0.608666	0.00568918	0.0718871	0.00226525	0.307906	-0.00427647	0.0606736	-0.00521363	0.021104	-0.00616092	0.00604874	-0.00153528	0.489103	-0.0055122	0.0122008	-0.00300833	0.183298	-0.00780631	0.000515559	-0.00459892	0.0597005	-0.00370485	0.123753	-0.00548314	0.0145791	-0.00135903	0.541227	-0.0033572	0.156342	0.00453784	0.0412306	-0.00114272	0.606329	0.00136607	0.547889	-0.000876483	0.695677	-0.00293566	0.187853	0.00836247	0.000315731	-0.00559797	0.0163158	-0.00417363	0.0758457	0.000408436
rs9809986	0.0164431	0.266166	0.000637108	0.924686	-0.000425128	0.949542	-0.00421782	0.369204	0.0118174	0.0140606	0.0126054	0.00821552	-0.00790294	0.0957969	0.00360629	0.442319	0.00517551	0.265787	0.00433985	0.364045	0.0117436	0.0135117	0.006844	0.183301	0.00723697	0.153467	0.00947832	0.0458693	0.00278026	0.554384	-0.0104614	0.0366794	-0.0141442	0.00262643	-0.00696425	0.137489	0.00105072	0.826898	0.00964485	0.0418354	0.0162614	0.000561588	-0.0235304	1.71058e-06	0.00986664	0.0455973	0.0054431	0.274493	0.00597216
rs1454094	0.00319665	0.682542	-0.00320568	0.365319	-0.00115669	0.743173	-2.08169e-05	0.993317	0.00136054	0.593487	-0.000918471	0.716366	0.000489418	0.845452	0.00920947	0.000208601	0.00262948	0.285247	-0.000122219	0.961462	-0.000449541	0.858106	-0.00384649	0.158935	-0.00122715	0.648354	-0.000138342	0.956069	0.000375478	0.880072	0.00208272	0.432158	-0.00545844	0.0281917	0.000498505	0.840746	0.00114676	0.652111	-0.00290996	0.245753	-0.00272708	0.274218	0.000642505	0.80459	0.00257596	0.323162	0.00494393	0.0601661	-0.00466559
rs12489137	0.0163566	0.268731	0.000868961	0.897438	-0.000391017	0.953598	-0.00429367	0.360826	0.0119054	0.0133958	0.0126105	0.00821318	-0.00809346	0.0881709	0.00355646	0.448814	0.00518908	0.264707	0.00448027	0.348885	0.0116126	0.0146208	0.0067744	0.187974	0.00682241	0.178578	0.00957345	0.0438086	0.00255312	0.587331	-0.010358	0.0386526	-0.014012	0.00289008	-0.00692459	0.139887	0.0010622	0.825089	0.00968212	0.0411178	0.0162195	0.000583015	-0.0233393	2.09227e-06	0.00946593	0.0552132	0.00532692	0.285031	0.00611304
rs1454093	0.00818676	0.256579	-0.0028552	0.384273	-0.000906381	0.781742	-0.000281457	0.902612	0.00319626	0.175361	0.00168479	0.471297	-0.00165456	0.476459	0.00838202	0.000265299	0.00383313	0.0923527	0.000946955	0.685796	0.0031221	0.179726	-0.00237143	0.347793	0.000966389	0.697855	0.00225709	0.331485	0.00142574	0.535898	-7.055e-05	0.977057	-0.00821751	0.000357367	-0.0017457	0.447083	0.000530639	0.821668	3.81376e-06	0.998689	0.000620925	0.787936	-0.00555536	0.0208132	0.00470934	0.0509775	0.00582399	0.0167239	-0.00290942
rs17501983	0.00273548	0.72617	-0.00319979	0.366015	-0.000943442	0.789198	-7.76215e-05	0.975075	0.00138146	0.587664	-0.000697668	0.782477	0.000494465	0.843816	0.00917757	0.000218132	0.00261598	0.287536	-3.38409e-05	0.989321	-0.000354577	0.88781	-0.00392735	0.150194	-0.00143832	0.592825	-0.000365578	0.884214	0.000364397	0.883539	0.00193575	0.465179	-0.0055479	0.0256491	0.000486637	0.844426	0.00102995	0.685415	-0.00295287	0.238669	-0.00275439	0.269248	0.000602828	0.816363	0.00257859	0.322478	0.0048065	0.0675455	-0.00467912
rs9870349	0.00840389	0.244058	-0.00276938	0.398609	-0.00117657	0.719051	-0.000296291	0.897481	0.00309117	0.189872	0.00173372	0.458406	-0.00176473	0.447494	0.00846254	0.000230565	0.00392235	0.084941	0.000784237	0.737527	0.00298502	0.199488	-0.00246128	0.329702	0.00103064	0.678772	0.00205022	0.377593	0.00171404	0.456645	-0.000380235	0.876789	-0.00826187	0.000330837	-0.00171704	0.454468	0.000517889	0.825842	0.000161259	0.94458	0.000597479	0.795713	-0.00543693	0.0236548	0.00462153	0.055391	0.00583227	0.0165399	-0.00321136
rs67817107	-0.0130401	0.346887	-0.00430217	0.496032	-0.0177428	0.00485924	-0.00702367	0.110962	0.00634251	0.16116	0.00969029	0.0308238	-0.00899436	0.0434121	-0.00448144	0.308834	0.0131669	0.00255716	0.000275998	0.950938	0.0100656	0.0240556	0.0142294	0.00326694	0.0118304	0.013066	-0.00918427	0.0392128	-0.000654977	0.882018	0.00380142	0.419122	-0.0144618	0.00104383	-0.00365906	0.40561	-0.00186115	0.679347	-0.0108176	0.0149691	0.00131546	0.766138	-0.0115601	0.0121069	0.00250072	0.588768	-0.00206241	0.658651	0.00419675
rs17501997	0.00298191	0.702433	-0.00309076	0.382334	-0.00122426	0.728511	-0.000125888	0.959565	0.0013619	0.592764	-0.000615421	0.807486	0.000433327	0.862853	0.00930126	0.000177686	0.00278277	0.25766	-0.000211292	0.933367	-0.00050121	0.841857	-0.00408928	0.133879	-0.00134156	0.617751	-0.000549173	0.826743	0.000717899	0.77278	0.00157971	0.550946	-0.00558947	0.024489	0.000540679	0.82732	0.00100687	0.691952	-0.00280817	0.262219	-0.0027583	0.26832	0.000718633	0.781794	0.00249727	0.337717	0.00481676	0.066815	-0.0049617
rs7615566	0.0156389	0.294845	0.00129495	0.849226	0.00114283	0.866337	-0.00310851	0.512382	0.0116324	0.016717	0.0122425	0.0110541	-0.00856427	0.0739567	0.00361359	0.445987	0.00463671	0.323628	0.00331296	0.492777	0.0111443	0.0203181	0.00690303	0.184063	0.00690604	0.177596	0.00833093	0.0823387	0.00325401	0.493351	-0.0102377	0.0429695	-0.0143827	0.00245851	-0.00632925	0.181471	0.000957426	0.843609	0.0102081	0.0329745	0.0165391	0.000514299	-0.025006	4.82023e-07	0.00945754	0.057858	0.00693334	0.168244	0.0056384
rs9820146	0.00837527	0.252544	-0.00251623	0.450034	-0.000657209	0.843119	-0.00035724	0.878388	0.0030885	0.197025	0.00164442	0.488492	-0.00216941	0.357696	0.00897883	0.000118647	0.00331541	0.151498	-9.45408e-05	0.96826	0.0025293	0.284234	-0.00197379	0.44131	0.0005765	0.819503	0.00192976	0.413329	0.00119546	0.609086	0.000105358	0.966248	-0.00833008	0.000363579	-0.00160833	0.490122	0.000447375	0.85149	0.000112789	0.961804	0.000742958	0.751163	-0.00568668	0.0197469	0.00428511	0.0801789	0.00546413	0.026983	-0.00339614
rs17430043	0.00298425	0.706354	-0.00283963	0.429255	-0.00180579	0.614083	-0.000358712	0.88688	0.000917017	0.72288	-0.000967405	0.706054	0.000416873	0.870011	0.00946589	0.000172129	0.00249285	0.318049	-0.00100118	0.696473	-0.000587933	0.817723	-0.00262071	0.344076	-0.0014217	0.602483	-0.000677602	0.790285	2.57011e-05	0.991879	0.00183777	0.494505	-0.00600511	0.0173275	0.000890321	0.723554	0.0009104	0.724274	-0.0033765	0.184365	-0.00308256	0.223161	0.000768423	0.770559	0.00213184	0.420314	0.00366636	0.169523	-0.00487515
rs61632903	0.00297173	0.707753	-0.00329386	0.359682	-0.00184769	0.606256	-0.000642427	0.799067	0.00105812	0.682655	-0.00105994	0.679682	0.000347328	0.891639	0.00957626	0.000146243	0.0025117	0.314802	-0.0011484	0.654816	-0.000312922	0.902452	-0.00218037	0.43153	-0.00122892	0.652803	-0.000400123	0.875319	-0.000143643	0.954671	0.00152303	0.571598	-0.00588043	0.0198947	0.000840386	0.738685	0.000916885	0.72261	-0.00339574	0.182239	-0.0028747	0.256348	0.000621861	0.813569	0.00241117	0.362431	0.00361142	0.176346	-0.00506627
rs62254466	0.0271543	0.145745	0.00408675	0.63372	-0.00440572	0.606316	-0.00204742	0.730754	0.00611134	0.316356	0.00760428	0.208357	-0.00500244	0.405308	2.44381e-05	0.996722	0.00554255	0.346808	3.93607e-05	0.994813	0.00742611	0.217588	0.00539193	0.408121	0.00972791	0.129959	0.00546343	0.363591	0.000951285	0.873122	-0.00917106	0.147712	-0.0166318	0.00522877	0.00430305	0.468783	-0.00114661	0.850403	0.0103046	0.0860629	0.0129708	0.0298537	-0.0284537	4.90215e-06	0.0136949	0.0284558	0.0143651	0.0227482	0.0129717
rs7618782	0.00810556	0.216844	0.00183322	0.53797	0.00291383	0.326037	-0.00300624	0.149579	0.00744513	0.00050133	0.00416918	0.049451	-0.00168825	0.423135	0.00317	0.128298	0.00135846	0.510705	-0.00159567	0.452389	-0.00238721	0.258111	-0.00571781	0.012611	0.00211479	0.3491	0.00146065	0.488357	-0.000304922	0.883949	-0.000239701	0.914159	-0.0037428	0.0730299	-0.00398359	0.05577	-0.000589759	0.782361	-0.00150062	0.475834	0.000721349	0.730417	-0.00358014	0.100592	-0.000620346	0.776859	0.00278449	0.207346	-0.00336184
rs1454092	-0.00938405	0.33147	0.0029052	0.506734	-0.000556919	0.898427	0.00419788	0.172762	-0.000967749	0.759106	0.00152704	0.625888	0.00223406	0.472514	-0.0135155	1.11105e-05	-0.00546261	0.0731095	0.00184052	0.556997	-0.00917276	0.0032328	-0.00141089	0.676854	-0.00739129	0.0267499	0.0117379	0.000161439	-0.00346027	0.261693	0.000653632	0.842141	0.0114394	0.000204915	-0.000857524	0.780217	-0.0037897	0.228966	-0.00444351	0.152483	-0.00550962	0.0745271	0.0043076	0.180575	-0.00286136	0.375581	0.00278239	0.392743	0.000639043
rs7621959	0.0083323	0.469111	0.00158864	0.76238	0.000784205	0.88099	-0.0100662	0.0062745	0.00641218	0.0894924	0.00620037	0.0978006	0.0123801	0.000876192	0.00904962	0.0139336	0.00792767	0.0297508	0.00832981	0.0261959	0.015842	2.13647e-05	0.00278912	0.489832	0.0110582	0.0054401	-0.00302172	0.416831	0.00526283	0.153564	-0.00449986	0.251618	0.00167072	0.650347	0.0142119	0.000110698	-0.00333325	0.376329	0.00938298	0.0115465	0.00474238	0.199454	-0.0125718	0.00109994	0.00314856	0.415463	-0.00258476	0.507584	0.00685861
rs76445291	-0.00904287	0.349742	0.00285618	0.514174	-0.000938362	0.829802	0.00426919	0.165834	-0.000720213	0.819585	0.00182468	0.560437	0.0025218	0.41769	-0.013587	1.01036e-05	-0.00553379	0.0696194	0.00213734	0.495486	-0.00902191	0.0037973	-0.00155128	0.646983	-0.00769778	0.0211312	0.011311	0.000279768	-0.00325441	0.291429	0.000874974	0.789901	0.0110413	0.000341581	-0.000703441	0.819055	-0.00378531	0.229768	-0.00453305	0.144627	-0.00537354	0.0821609	0.00433063	0.178498	-0.00329621	0.307652	0.00268639	0.409549	0.000970535
rs78526199	-0.00872247	0.36748	0.00294165	0.502168	-0.000859027	0.844175	0.004494	0.145066	-0.000785354	0.803787	0.00184313	0.55689	0.00245857	0.429943	-0.0135033	1.17042e-05	-0.00591143	0.052853	0.00214111	0.495187	-0.00891666	0.00426766	-0.00174437	0.606925	-0.00796324	0.0171776	0.0112046	0.000323953	-0.00349162	0.258183	0.000721614	0.826241	0.0109094	0.000407816	-0.000488948	0.873797	-0.00358807	0.255453	-0.0045616	0.142538	-0.00529266	0.0872114	0.00414417	0.198374	-0.00323209	0.317644	0.00277111	0.395415	0.00106699
rs79851821	-0.00874168	0.366438	0.0029191	0.505447	-0.000833293	0.848784	0.0044985	0.144664	-0.000783909	0.804141	0.00184507	0.556474	0.00247098	0.427617	-0.0134503	1.26638e-05	-0.0059155	0.0526896	0.00219063	0.485265	-0.00891114	0.00429141	-0.00176498	0.602683	-0.00797138	0.0170641	0.011206	0.000323393	-0.00352434	0.253749	0.000697726	0.831905	0.0109199	0.000402549	-0.000467318	0.879335	-0.00358175	0.256291	-0.00456767	0.142007	-0.00529808	0.0868881	0.00413174	0.199723	-0.00320768	0.321312	0.00277014	0.395579	0.0010821
rs980333	0.0108441	0.158586	0.00697556	0.0459911	-0.000905522	0.794908	-0.00185531	0.447874	0.00313028	0.211878	0.000502757	0.839753	-0.000295246	0.904838	-0.0026008	0.286921	-0.00108441	0.654092	-0.00279514	0.261263	-0.00364769	0.140342	0.000101664	0.969798	0.00444355	0.093057	0.00356782	0.148638	-0.00113432	0.643065	-0.00252359	0.33275	0.000167837	0.945303	-0.00236841	0.331749	-0.000384554	0.877823	0.00256449	0.298328	0.00275061	0.262126	-0.00372837	0.144744	-0.00115471	0.652831	0.00151714	0.557925	0.00312711
rs13082591	0.00749459	0.514832	0.0011969	0.819722	0.000713822	0.891553	-0.0102596	0.00531701	0.00656946	0.0817427	0.00640077	0.0872485	0.0124293	0.000829813	0.00931121	0.0113583	0.00787242	0.0308136	0.00820995	0.0283455	0.0159826	1.78456e-05	0.00274183	0.496962	0.0107026	0.00710221	-0.00252927	0.496508	0.00509729	0.166683	-0.00483641	0.217666	0.00155179	0.673574	0.0141716	0.000114767	-0.00342029	0.363693	0.00907571	0.014513	0.00461346	0.211693	-0.0127289	0.000945648	0.00302999	0.432991	-0.00247876	0.524906	0.00663979
rs980332	0.0109078	0.156112	0.00698327	0.0457302	-0.000835381	0.810461	-0.00187123	0.443954	0.00311513	0.214065	0.00048717	0.844646	-0.000316934	0.897877	-0.00260705	0.285728	-0.00110782	0.647102	-0.00281727	0.257476	-0.00362864	0.142397	0.000147578	0.956167	0.00440148	0.0961723	0.00359556	0.145477	-0.00112875	0.644674	-0.00251643	0.334085	0.000158955	0.94819	-0.00238196	0.328955	-0.000362399	0.884803	0.00254712	0.301578	0.00276356	0.259853	-0.00375004	0.142397	-0.00117085	0.648279	0.00152557	0.555713	0.00311405
rs140893704	-0.0118983	0.656727	0.00449555	0.707738	0.0067954	0.569436	0.00554089	0.514155	-0.00116796	0.893175	-0.00274133	0.750779	0.021064	0.0140763	-0.00120392	0.88721	-0.000720809	0.931685	-0.00425551	0.622974	0.00158156	0.853974	-0.00175537	0.850967	-0.0115736	0.20876	0.000387421	0.963984	0.00586257	0.490711	0.00862456	0.340696	-0.00469746	0.580618	-0.00238148	0.778847	0.00348193	0.68903	-0.00962995	0.26113	0.0101068	0.235797	-0.00655131	0.460144	0.0148083	0.0963195	0.00295752	0.741901	-0.00854015
rs17430092	-0.00976482	0.312019	0.00275547	0.528697	-0.000822729	0.850361	0.00435909	0.156695	-0.000776115	0.805669	0.00183686	0.557439	0.00240171	0.439757	-0.0135962	9.76677e-06	-0.00548433	0.071869	0.00233425	0.456186	-0.00874545	0.00497631	-0.00181626	0.591429	-0.00779749	0.0193863	0.0109729	0.000418357	-0.00338563	0.271939	0.00046461	0.887378	0.0110743	0.000323436	-0.000761557	0.804209	-0.00391721	0.213495	-0.00438058	0.158215	-0.0054543	0.0773716	0.00422468	0.188909	-0.00297211	0.357163	0.00258048	0.427789	0.001127
rs7614440	0.0105828	0.169467	0.00692791	0.0478044	-0.00139879	0.688421	-0.00200619	0.412674	0.00286954	0.253318	0.000153245	0.950944	-0.000346174	0.888725	-0.00288486	0.23837	-0.00135618	0.575913	-0.00271529	0.276021	-0.00363427	0.142532	-0.000222757	0.934004	0.00456181	0.0852396	0.00342879	0.165879	-0.00123976	0.613163	-0.00262309	0.314951	1.48439e-05	0.995168	-0.00243122	0.319973	-0.00051105	0.83841	0.00251669	0.308309	0.0029025	0.237548	-0.00363737	0.155562	-0.00110197	0.668284	0.0013336	0.607185	0.00289264
rs13094546	0.00822573	0.47454	0.000992814	0.850009	0.000964316	0.853819	-0.0103378	0.00496588	0.00694691	0.0655877	0.00678229	0.0698981	0.0126639	0.000657357	0.00923889	0.0119856	0.00791183	0.0299375	0.00777739	0.0377492	0.0158812	2.00515e-05	0.00261912	0.516303	0.0107225	0.00698094	-0.00218062	0.557582	0.00559897	0.128636	-0.00498309	0.203896	0.00198983	0.588978	0.0144085	8.75685e-05	-0.0034931	0.353438	0.0091954	0.0132388	0.00444722	0.228483	-0.0127392	0.000932894	0.00301008	0.435862	-0.00246814	0.526537	0.00700666
rs74548820	-0.00913011	0.344909	0.00273008	0.532739	-0.000838776	0.847562	0.00427989	0.164596	-0.000719459	0.819692	0.00173524	0.579645	0.00249659	0.422158	-0.0136157	9.5927e-06	-0.0054604	0.0732779	0.00219829	0.483082	-0.00888503	0.00434703	-0.00163963	0.628187	-0.00743571	0.0258659	0.0111788	0.000327591	-0.00322178	0.296087	0.000777393	0.812787	0.0111001	0.000315565	-0.00072942	0.812415	-0.0037085	0.239154	-0.00438522	0.158005	-0.00550786	0.074667	0.00410124	0.202406	-0.00317087	0.326189	0.00265407	0.414987	0.00102235
rs2326228	0.0108511	0.158232	0.00680844	0.0513526	-0.000973687	0.779755	-0.00187953	0.441794	0.00309157	0.217406	0.000406838	0.869974	-0.000265481	0.91436	-0.00257183	0.292136	-0.00119198	0.622209	-0.00276297	0.266609	-0.00351453	0.155248	6.70953e-05	0.980057	0.00446211	0.0915663	0.00357611	0.14754	-0.00116744	0.633269	-0.00254584	0.328316	0.000293329	0.904524	-0.00233125	0.339205	-0.0003607	0.885302	0.00273967	0.266354	0.00271176	0.268742	-0.00382898	0.134057	-0.0011158	0.663672	0.00157167	0.543704	0.00303628
rs4856547	0.00402208	0.570106	-0.00156726	0.625998	0.00103353	0.747127	-0.00343128	0.127844	0.00156373	0.498743	0.000500659	0.827134	-0.0064941	0.00433916	0.00634433	0.00483651	0.00233581	0.295082	-0.000871836	0.703792	0.00249465	0.273945	-0.00101042	0.683178	-0.000903509	0.711114	-0.00291744	0.200071	0.00169402	0.452798	-0.000231313	0.923292	-0.00510507	0.0235818	-0.00252597	0.261441	0.00304105	0.187385	-0.0019404	0.393254	-0.00203468	0.368225	-0.000408655	0.86225	0.000261952	0.911787	0.00091643	0.700811	-0.00493268
rs1901986	0.0103662	0.141413	0.00577393	0.0718447	0.000297595	0.925831	-0.00478542	0.0330367	0.00499071	0.0301586	0.0035452	0.120479	0.0044806	0.0481906	0.00128475	0.5668	0.00257862	0.245967	0.00090802	0.691061	0.0028074	0.216583	0.0015111	0.539837	0.00826212	0.000668469	0.00224638	0.322049	0.000787963	0.725944	-0.00386467	0.106357	0.000883145	0.694251	0.00342033	0.126937	-0.00159453	0.487676	0.00596223	0.00846559	0.00370527	0.10001	-0.00879555	0.000178515	0.000697267	0.767287	-0.000342024	0.88559	0.00512832
rs4856548	0.010459	0.13781	0.00591737	0.0650332	0.000377877	0.905895	-0.00478189	0.0331478	0.00497519	0.0306586	0.003543	0.120669	0.00437879	0.0534848	0.00126862	0.571642	0.00264122	0.234642	0.000982885	0.667026	0.00290059	0.201665	0.0015411	0.531773	0.00820081	0.000731873	0.00223907	0.323576	0.000816617	0.716372	-0.00389232	0.103843	0.00087943	0.695442	0.00331199	0.13938	-0.00159326	0.487974	0.00597095	0.00836302	0.0037584	0.0952031	-0.00881068	0.00017373	0.000759499	0.747173	-0.00027916	0.906502	0.00511818
rs13059474	0.00881727	0.443328	0.00110052	0.833932	0.000989016	0.85009	-0.0103676	0.00483448	0.00696483	0.0648432	0.00672877	0.0720791	0.0126948	0.000636159	0.00925331	0.0118377	0.0079679	0.0287638	0.00789785	0.0348468	0.0158817	1.99683e-05	0.00257643	0.523092	0.0107086	0.00704541	-0.00204251	0.582733	0.0055449	0.132297	-0.00495786	0.206107	0.00193577	0.599071	0.0144627	8.21073e-05	-0.00361815	0.33638	0.00917043	0.0134732	0.00439819	0.233567	-0.0128568	0.000834161	0.00303868	0.431424	-0.00239494	0.538795	0.00691116
rs112552964	-0.00857734	0.375311	0.00264803	0.545536	-0.000899153	0.836899	0.00452527	0.142052	-0.000868293	0.783429	0.00172176	0.582925	0.00250889	0.420285	-0.0135572	1.06697e-05	-0.0057831	0.0580623	0.0021318	0.496807	-0.00870754	0.00523315	-0.00169146	0.617661	-0.00769469	0.0212243	0.0111216	0.000355863	-0.00359135	0.244554	0.000770383	0.814598	0.0108224	0.000450013	-0.000578034	0.850963	-0.00337564	0.284389	-0.0044978	0.147965	-0.00553994	0.0732509	0.00396306	0.218434	-0.00310177	0.33727	0.00287952	0.376912	0.00100871
rs6777273	-0.0113708	0.096381	-0.00370109	0.233174	-0.00041941	0.892202	0.00434344	0.0461409	-0.00325172	0.145459	-0.000587435	0.790905	0.00668971	0.00236716	-0.0038537	0.0766101	-0.00121931	0.571791	0.00290693	0.189758	0.000724762	0.742293	0.000654072	0.784743	-0.00240855	0.307375	0.000474459	0.82933	-0.00106961	0.623845	0.00205376	0.376404	0.0046995	0.0310953	0.00488189	0.0247512	-0.00236484	0.288667	-0.000401294	0.855082	-0.000476847	0.827306	0.00441903	0.0522542	0.000125099	0.956349	-0.00236911	0.304161	0.00227175
rs7645718	0.00404204	0.567995	-0.00157527	0.624035	0.00118195	0.712168	-0.00345313	0.125231	0.00150405	0.515044	0.00058087	0.799879	-0.00642823	0.00472823	0.0063677	0.00466015	0.00230433	0.301377	-0.000937993	0.682336	0.00241359	0.28958	-0.000987752	0.689748	-0.000851601	0.726882	-0.00291603	0.200045	0.00177107	0.432261	-0.000302938	0.899594	-0.00513258	0.0227684	-0.00261962	0.243916	0.00306314	0.183958	-0.00193123	0.395238	-0.0021056	0.351506	-0.000404074	0.863706	0.000220887	0.925532	0.00077829	0.744055	-0.0049354
rs7623770	0.00420967	0.552034	-0.00153027	0.633967	0.00118366	0.711764	-0.00342886	0.127905	0.00147534	0.523094	0.000523579	0.819256	-0.00640387	0.00488855	0.0063817	0.0045702	0.00233217	0.295573	-0.000891398	0.697313	0.00248474	0.275597	-0.000926349	0.708122	-0.000955024	0.695286	-0.00295577	0.193981	0.00175567	0.436272	-0.000245879	0.918431	-0.00501143	0.0261785	-0.0026132	0.245073	0.00314026	0.173157	-0.00189394	0.404427	-0.00202706	0.369761	-0.000323313	0.890755	0.000174742	0.941057	0.000721453	0.762161	-0.00492532
rs1840260	-0.0143929	0.0469007	-0.00445582	0.174982	-0.00138142	0.673175	0.00910946	7.86079e-05	-0.00708496	0.00274356	-0.00390307	0.0962296	0.00209877	0.36787	-0.00783958	0.000670841	-0.00511414	0.0251386	0.000373026	0.873774	-0.00509256	0.0291554	-0.000878775	0.729027	-0.0071472	0.00424534	0.000855548	0.71364	-0.00338451	0.142895	0.00389587	0.113068	0.00473783	0.0401581	0.000213519	0.926128	-0.00169135	0.47377	-0.00411928	0.0767055	-0.00242998	0.293881	0.00991757	3.88356e-05	-0.000730134	0.762871	-0.00101249	0.678275	-0.000379433
rs1598081	-0.0140798	0.0519301	-0.00460447	0.161021	-0.00144846	0.658289	0.00908142	8.26981e-05	-0.00700664	0.00305647	-0.00399728	0.088462	0.00212834	0.361163	-0.00781592	0.000696487	-0.00512913	0.0247159	0.000249547	0.915362	-0.00519314	0.0261184	-0.000845084	0.739035	-0.00715241	0.0042185	0.000944828	0.685283	-0.00336741	0.144925	0.00392773	0.110153	0.00474254	0.0399607	0.00027073	0.906416	-0.00156104	0.50851	-0.0040933	0.0785844	-0.00251023	0.278228	0.00999504	3.377e-05	-0.000822616	0.73391	-0.000894899	0.713891	-0.000409545
rs142544715	-0.019975	0.405677	0.0167182	0.127426	0.0249935	0.0222565	0.00288803	0.705853	0.0102811	0.190038	0.00297088	0.702507	-0.0001576	0.983725	0.0121311	0.112241	-0.0125264	0.0983381	-0.000519147	0.946798	-0.00653229	0.398636	0.001338	0.873513	0.000878508	0.915561	-0.000546795	0.943593	0.0101258	0.186176	-0.0192129	0.0184675	0.0159728	0.0369454	-0.000926899	0.903387	0.0233049	0.00294669	-0.00516136	0.503575	0.00263239	0.73165	-0.00770812	0.334875	-0.0096487	0.229079	-0.00906083	0.262612	0.000674206
rs1598080	-0.014077	0.0519778	-0.00453566	0.167351	-0.00151069	0.644583	0.00907919	8.29714e-05	-0.00703801	0.00292611	-0.00399307	0.0887832	0.00210146	0.367239	-0.0078363	0.000673982	-0.00514903	0.0241566	0.000205158	0.930372	-0.00519094	0.0261751	-0.000886686	0.726679	-0.0071228	0.00437716	0.000917521	0.693899	-0.00333661	0.14862	0.00392038	0.110805	0.0047464	0.0397906	0.000251879	0.912902	-0.00155981	0.508825	-0.00409791	0.0782359	-0.00247927	0.284178	0.0100557	3.02285e-05	-0.000860031	0.722288	-0.000897905	0.712962	-0.000422242
rs1580082	0.00400627	0.571318	-0.00164502	0.608688	0.00102388	0.74922	-0.00355781	0.114108	0.00140638	0.542614	0.000553662	0.809025	-0.00647307	0.00443708	0.00641015	0.0043843	0.00229647	0.302924	-0.000857823	0.708126	0.0024798	0.276451	-0.000998465	0.686499	-0.00091649	0.706941	-0.00290557	0.201567	0.00176977	0.432499	-0.0003114	0.896782	-0.00514956	0.0222943	-0.00258663	0.249804	0.00312015	0.175839	-0.00193124	0.395136	-0.00210381	0.351814	-0.000361862	0.877801	0.000141242	0.952332	0.00070753	0.766567	-0.00492769
rs1580081	0.00370569	0.600175	-0.00179105	0.576818	0.00117233	0.714032	-0.00331468	0.140569	0.00140412	0.542813	0.000490846	0.830154	-0.00636231	0.00511411	0.00660409	0.00329703	0.00229736	0.302197	-0.000678459	0.766903	0.00270322	0.234946	-0.000708352	0.774363	-0.000968584	0.690774	-0.0028029	0.217438	0.00176772	0.432516	-0.000137916	0.954131	-0.00520481	0.0207526	-0.00267179	0.234025	0.00317221	0.168257	-0.00202156	0.372864	-0.00203047	0.368313	-0.00040554	0.863035	5.71141e-05	0.980693	0.000710134	0.765475	-0.00507525
rs111650759	-0.00757061	0.606943	0.00845669	0.202767	0.0020908	0.75195	0.00117052	0.802171	-0.00754981	0.114894	-0.00933049	0.0495855	-0.00139095	0.76819	-0.00856064	0.0666072	0.000834658	0.8568	0.00296459	0.533131	-0.0102901	0.0294706	-0.00734561	0.153166	-0.0117546	0.0203994	0.0113671	0.0160322	-0.00347487	0.457586	0.00742354	0.136256	0.0108406	0.0204038	0.000229085	0.96082	0.00168592	0.724318	-0.00942966	0.0453902	-0.012615	0.00712473	0.00948497	0.0517195	-0.00558838	0.253545	0.0103922	0.0351775	-0.00316906
rs6781517	0.00810497	0.480856	0.00109912	0.83406	0.0011021	0.833108	-0.0104293	0.00456931	0.00700253	0.0632831	0.006727	0.0720231	0.0124961	0.000768861	0.00927493	0.0116035	0.00772282	0.0339717	0.00786789	0.0354579	0.0157817	2.23213e-05	0.00266046	0.509442	0.0109432	0.00587123	-0.00218696	0.556187	0.00559513	0.128656	-0.00488588	0.212548	0.00175634	0.633207	0.0145512	7.36906e-05	-0.00348824	0.353813	0.00935125	0.0117065	0.00442048	0.230997	-0.0127629	0.000905549	0.00286294	0.458333	-0.00250502	0.5201	0.00688016
rs1120562	0.010287	0.143938	0.00562585	0.079027	0.000444596	0.889239	-0.00474796	0.0341848	0.00509884	0.0265471	0.00353049	0.121498	0.00451368	0.0462578	0.00136306	0.542837	0.0025781	0.245408	0.000964149	0.672606	0.00270758	0.232717	0.00139685	0.570383	0.00837288	0.000555345	0.00228092	0.313992	0.000937078	0.676356	-0.00375653	0.115999	0.000752192	0.737421	0.00337905	0.131052	-0.00187199	0.414545	0.00587423	0.00938549	0.00383305	0.0884003	-0.00884825	0.000159795	0.000679967	0.772592	-0.000130844	0.956041	0.00514107
rs67205074	-0.0143179	0.047898	-0.00456803	0.164017	-0.00161992	0.620578	0.00894318	0.000104695	-0.00711949	0.0025952	-0.00397056	0.0903668	0.00218513	0.348132	-0.00800824	0.000507042	-0.00498601	0.0289052	0.00015659	0.946789	-0.00522556	0.0250895	-0.000703122	0.781479	-0.00712418	0.00434014	0.000822681	0.723984	-0.00344216	0.135916	0.00381451	0.120509	0.00479824	0.0375398	0.000226703	0.921523	-0.00144247	0.54093	-0.00407973	0.0793557	-0.00249988	0.279854	0.0100911	2.79681e-05	-0.000944378	0.69614	-0.000925732	0.704278	-0.000191287
rs9844514	0.00530582	0.481352	-0.00126396	0.710989	0.00275061	0.418604	-0.00266394	0.266017	-0.000952455	0.69826	-0.00324306	0.183168	-0.00406928	0.0926137	0.00894533	0.000185571	-0.00113281	0.632827	-0.000158434	0.948174	-0.000157517	0.948176	-0.00273594	0.298672	-0.00332587	0.199793	-0.00040433	0.867301	0.000665177	0.781499	0.00100262	0.694645	-0.000781603	0.744338	-0.000917777	0.70105	0.00298057	0.224118	0.00195162	0.419165	-0.00160422	0.504463	-2.56819e-05	0.991814	-0.000578432	0.81795	0.000727538	0.774086	-0.00633209
rs1119189	0.0103369	0.177707	0.00644739	0.064264	-0.000972686	0.779373	-0.00185362	0.446897	0.00312208	0.211658	0.000547679	0.825126	-0.000233678	0.924385	-0.00241334	0.321602	-0.00112098	0.642203	-0.00245414	0.322476	-0.00372555	0.130884	-6.84733e-05	0.979593	0.00461333	0.0802911	0.00376096	0.126704	-0.00122221	0.616475	-0.00239023	0.357439	0.000173876	0.943165	-0.00217984	0.370226	-0.00068369	0.783975	0.00241162	0.326577	0.00265428	0.277734	-0.00406888	0.110378	-0.00100239	0.695271	0.00183938	0.476094	0.0033349
rs13077825	0.00827394	0.471531	0.00114747	0.826834	0.000898801	0.863526	-0.0102744	0.00520144	0.00701286	0.0628487	0.00665567	0.0750388	0.0124708	0.000786425	0.00914864	0.0127732	0.0076819	0.0348991	0.00771858	0.0390622	0.0157754	2.24163e-05	0.00240083	0.551555	0.0106772	0.00717989	-0.0022199	0.550185	0.00559884	0.128337	-0.0048242	0.218288	0.00175786	0.632854	0.0143749	8.97684e-05	-0.00347463	0.355616	0.009348	0.0117212	0.00430838	0.24296	-0.0126418	0.00101076	0.00280653	0.467149	-0.0025989	0.504501	0.0067545
rs114300982	0.0165641	0.610217	-0.038227	0.00916768	-0.00220627	0.880225	-0.00104697	0.919505	0.00202225	0.848759	0.00335521	0.749519	0.012431	0.234873	0.0109725	0.288933	0.00624345	0.54239	0.012965	0.219537	0.00931117	0.374645	0.0153383	0.177829	-0.00135422	0.903854	-0.00482147	0.645287	-0.00446249	0.66708	0.0171141	0.120597	-0.00838545	0.418636	-0.00461139	0.65569	-0.0181898	0.0859253	0.00169034	0.871497	0.00458049	0.659492	-0.0220641	0.0416557	0.0191836	0.0777584	0.00241989	0.825129	0.00715371
rs11928227	-0.0144641	0.0455746	-0.004536	0.166814	-0.00156197	0.632991	0.00896282	0.000100367	-0.00716676	0.00241823	-0.00394723	0.0921267	0.0021945	0.34585	-0.00801667	0.00049727	-0.00499024	0.0286968	0.000216596	0.926415	-0.00512985	0.0278072	-0.000619293	0.806889	-0.00718197	0.00401606	0.000816801	0.725758	-0.00352309	0.126784	0.00377945	0.123779	0.00478368	0.0380363	0.00022604	0.921716	-0.00161439	0.493608	-0.00410408	0.0774454	-0.00248972	0.281595	0.0098932	3.97301e-05	-0.000711323	0.768538	-0.000853256	0.726343	-0.0001249
rs62254467	0.00417659	0.554287	-0.00166828	0.602848	0.00122098	0.702435	-0.00343822	0.125984	0.00129207	0.575098	0.000440854	0.847077	-0.00643985	0.00455822	0.0064667	0.00397247	0.00222543	0.317101	-0.000699555	0.759642	0.00282239	0.214488	-0.000531908	0.829395	-0.000979095	0.687308	-0.0030555	0.178348	0.00186995	0.405912	-0.000188733	0.9372	-0.00517189	0.0214412	-0.00274623	0.220789	0.00331426	0.14959	-0.00173037	0.445151	-0.0020678	0.359095	-0.000314247	0.893553	0.000213194	0.927951	0.000877447	0.712167	-0.00508037
rs1840259	0.010349	0.176946	0.00639511	0.0662572	-0.00101528	0.769813	-0.00184837	0.44782	0.00293067	0.240635	0.000399807	0.871754	-0.000300173	0.902885	-0.0025076	0.302673	-0.00105546	0.661521	-0.00248137	0.316747	-0.0036748	0.135895	-0.000196891	0.941319	0.00466335	0.0768204	0.00387085	0.115691	-0.00120158	0.622157	-0.00222609	0.391033	0.000232388	0.924029	-0.00228783	0.346604	-0.000615665	0.804861	0.00232654	0.343545	0.00254798	0.297046	-0.00408937	0.108306	-0.00115584	0.651237	0.00165559	0.520925	0.00326666
rs13094047	0.00775591	0.499632	0.00127221	0.808297	0.000783249	0.880893	-0.0104069	0.00463503	0.00709053	0.0598926	0.006713	0.0724538	0.0123884	0.000848147	0.00926236	0.0116714	0.00775516	0.0331354	0.0077127	0.039137	0.0158072	2.14236e-05	0.00250102	0.534926	0.0109131	0.00598216	-0.00212108	0.567934	0.00563113	0.126009	-0.00487074	0.213726	0.00181342	0.622016	0.0143132	9.56647e-05	-0.00344601	0.359415	0.00915057	0.0135827	0.004444	0.228272	-0.0126509	0.000998349	0.00270854	0.482691	-0.00262992	0.49928	0.00657866
rs13094261	0.00772295	0.501491	0.00135927	0.795469	0.000731514	0.888711	-0.010328	0.00495971	0.00697497	0.0642083	0.00663416	0.075901	0.0123412	0.000888711	0.00924925	0.0117984	0.00765113	0.0355788	0.00778599	0.0373285	0.0158003	2.16418e-05	0.00241876	0.54848	0.0107964	0.00654583	-0.00230106	0.535588	0.00563587	0.125726	-0.00485588	0.215161	0.00168732	0.646471	0.0143269	9.43494e-05	-0.00343397	0.361143	0.00913723	0.0137287	0.00447881	0.224692	-0.0125946	0.00105285	0.00275064	0.475958	-0.00260982	0.502612	0.00651883
rs9844241	0.00423345	0.54892	-0.00154025	0.630923	0.00123665	0.698773	-0.0035152	0.11769	0.001272	0.581012	0.000473257	0.835975	-0.00642699	0.00463586	0.00644193	0.00410972	0.00214502	0.334854	-0.000685493	0.764304	0.00275287	0.225951	-0.000608978	0.805126	-0.00108153	0.656567	-0.00292434	0.197667	0.00192784	0.391485	-0.000248734	0.917289	-0.00518693	0.0210523	-0.00273053	0.223393	0.00318381	0.166234	-0.00185061	0.414122	-0.00215833	0.338396	-0.000390095	0.868061	0.000329583	0.888817	0.00076662	0.747166	-0.00508411
rs1119722	0.00976718	0.164919	0.00565872	0.0770021	0.000264603	0.933878	-0.00478419	0.0326757	0.00509419	0.0265424	0.00334203	0.142308	0.00440974	0.0513012	0.00128597	0.565529	0.00264257	0.233364	0.00100749	0.658502	0.00269791	0.233949	0.00116386	0.636004	0.00838925	0.000534884	0.00226772	0.316348	0.00108407	0.628831	-0.00379745	0.111747	0.000671611	0.764457	0.00327978	0.142382	-0.00197836	0.38808	0.005686	0.0118427	0.00390592	0.0822258	-0.00888509	0.000147881	0.000515116	0.826549	-0.000319785	0.892733	0.00498297
rs7614348	0.00767171	0.504162	0.000995383	0.849411	0.000868543	0.868007	-0.0102689	0.00519971	0.00692967	0.0658794	0.00647018	0.0833429	0.0123455	0.000881937	0.00922331	0.0120118	0.00777172	0.0327276	0.0078299	0.0362167	0.0158148	2.1148e-05	0.00238855	0.553365	0.0109838	0.00565478	-0.00220582	0.552494	0.00551251	0.134107	-0.00482661	0.217803	0.00174827	0.634518	0.0141046	0.000120433	-0.00365991	0.330271	0.00917857	0.0132804	0.00412786	0.262997	-0.0126474	0.000998735	0.0026571	0.490939	-0.00278755	0.473811	0.00640745
rs4856550	0.00430619	0.542024	-0.00158583	0.620786	0.00124117	0.697673	-0.00347323	0.122056	0.0012068	0.600467	0.000378452	0.868469	-0.00637049	0.00500034	0.00641323	0.00427075	0.00207457	0.350864	-0.000717186	0.7537	0.00271776	0.231825	-0.000588894	0.811393	-0.0011061	0.649216	-0.00297727	0.189579	0.0019871	0.376991	-0.000304348	0.898864	-0.00514297	0.0221385	-0.00281169	0.209836	0.0032963	0.151682	-0.00179487	0.428223	-0.00221156	0.326514	-0.000292578	0.900822	0.000270309	0.908695	0.000752812	0.751513	-0.00512899
rs4296602	0.00769746	0.502647	0.00099332	0.849664	0.000989176	0.849823	-0.0102167	0.00541278	0.00683167	0.069671	0.00635868	0.0886561	0.0122311	0.000979691	0.00923755	0.0118443	0.00778169	0.032434	0.00792166	0.0340141	0.0159626	1.75472e-05	0.00253443	0.529207	0.0111521	0.00494094	-0.00226398	0.541893	0.00553471	0.132381	-0.00498861	0.202558	0.00169963	0.643829	0.0141253	0.000116912	-0.00383479	0.30749	0.00909626	0.0140881	0.0043067	0.242673	-0.0128602	0.000815206	0.00277415	0.471868	-0.00274909	0.479768	0.00633898
rs921689	0.0107654	0.159825	0.00654734	0.0598478	-0.000990553	0.775091	-0.0019792	0.415944	0.00307395	0.218009	0.000427673	0.862784	-0.000277898	0.909983	-0.00246918	0.309721	-0.00108464	0.652487	-0.00261949	0.290141	-0.00351831	0.153012	-0.000331891	0.90116	0.00460308	0.0804432	0.0038749	0.114996	-0.0011703	0.630955	-0.0021718	0.402292	0.000358811	0.882845	-0.00228916	0.345906	-0.000732235	0.768686	0.00233213	0.341968	0.00245182	0.315233	-0.0042013	0.0986957	-0.000936231	0.714013	0.00155421	0.54642	0.00309354
rs1454090	-0.014791	0.0400143	-0.0046388	0.155706	-0.00127047	0.696536	0.0089985	8.81842e-05	-0.00710155	0.00254602	-0.00387319	0.0970491	0.00201266	0.385354	-0.00782588	0.000642045	-0.00495236	0.0292674	0.000197311	0.932678	-0.00500295	0.031215	-0.000671344	0.790192	-0.00732594	0.00321411	0.000542085	0.815183	-0.00325923	0.156105	0.00356658	0.144802	0.00449536	0.0503073	7.09972e-05	0.975276	-0.00156252	0.505869	-0.00412192	0.07498	-0.00259772	0.259319	0.00948537	7.63305e-05	-0.00104749	0.66347	-0.00143919	0.553362	-0.000223431
rs1454089	0.0150871	0.0785863	0.00614922	0.114405	-0.00198036	0.609873	-0.00107628	0.692697	-0.00204274	0.464674	-0.00310052	0.263148	0.00138225	0.615391	-0.00415345	0.126853	-0.00157091	0.56006	-0.00473367	0.0876274	-0.00690731	0.0121878	-0.00422379	0.158023	0.00205637	0.485449	0.00270837	0.324971	-0.00319024	0.242026	0.00237364	0.413333	0.00217935	0.423894	-0.00234057	0.389229	-0.00280341	0.314432	0.00193199	0.481874	-0.000278049	0.918953	0.00260352	0.360563	-0.00404171	0.157518	0.00106677	0.711491	0.000247909
rs13088311	0.00403344	0.595337	-0.00144858	0.675133	-0.000299784	0.930671	-0.00586894	0.0154511	0.00702821	0.00468851	0.00313702	0.203183	0.00750108	0.00218466	0.0109642	5.96116e-06	0.003897	0.104378	0.00608362	0.0136321	0.00777954	0.00151159	0.000644978	0.808406	0.00503441	0.0547689	-0.00198803	0.416916	0.00277982	0.252015	-0.00251932	0.329642	-0.00232716	0.337296	0.00790915	0.00107759	-0.00229773	0.354235	0.00501928	0.0400425	0.00271145	0.26491	-0.00932583	0.000231347	0.00434047	0.0878277	0.000843539	0.742238	-0.00131925
rs6548994	-0.0124463	0.0612785	-0.00388149	0.199359	0.000538088	0.858354	0.00583282	0.00591866	-0.0077765	0.000346998	-0.00302857	0.160134	-0.00579078	0.00683734	-0.00635636	0.00268291	-0.00235918	0.260834	-0.00252344	0.242079	-0.0027446	0.200664	-0.000159137	0.945493	-0.00724407	0.00158814	-0.00157423	0.462319	-0.000637538	0.763858	0.00336499	0.136584	0.00161366	0.446758	-0.00472453	0.0255332	0.00199863	0.356773	-0.00611366	0.00424114	-0.00468781	0.0275034	0.0101317	4.73701e-06	-0.00293879	0.186102	-0.00227783	0.309668	-0.00109971
rs7653051	-0.0148352	0.0388239	-0.00474557	0.145186	-0.00128539	0.692269	0.00916547	6.16861e-05	-0.00702956	0.0027297	-0.00382111	0.100556	0.00172115	0.456471	-0.00766445	0.000798572	-0.00482364	0.0331799	0.000261905	0.91044	-0.00572704	0.0133669	-0.000363301	0.885171	-0.00698377	0.00484135	0.000609379	0.792097	-0.00301007	0.18885	0.00349239	0.152083	0.00459392	0.0447989	2.62047e-05	0.990845	-0.0014777	0.527938	-0.00426909	0.0643194	-0.00263619	0.250846	0.00955908	6.3613e-05	-0.00135161	0.57328	-0.00143639	0.552886	-0.000226238
rs6548995	0.0113164	0.136809	0.00699147	0.0430013	-0.00118593	0.730488	-0.00205637	0.394731	0.00294839	0.234104	0.000191439	0.9379	-2.32288e-06	0.999241	-0.00249033	0.302249	-0.000533366	0.823552	-0.00308308	0.209958	-0.00393062	0.107947	-0.000744018	0.77924	0.00463257	0.0765152	0.00374457	0.125099	-0.00224652	0.353112	-0.00152386	0.554082	-2.2139e-06	0.999269	-0.00179274	0.457297	-0.00027754	0.910624	0.00272391	0.263725	0.002467	0.308887	-0.00365426	0.148114	-0.000740988	0.770235	0.001706	0.505016	0.00312147
rs11713152	0.00517397	0.493807	-0.00189554	0.581641	-0.000599069	0.861342	-0.00568204	0.018507	0.00706598	0.00429001	0.00327975	0.181358	0.00743586	0.00227939	0.0109412	5.6534e-06	0.00379378	0.11223	0.00584202	0.0173272	0.0075405	0.00200797	0.00087768	0.74031	0.00464763	0.0749089	-0.00241747	0.321355	0.00264729	0.273135	-0.00220014	0.392369	-0.00207939	0.389071	0.00811408	0.00075287	-0.00203629	0.409499	0.00519274	0.0328413	0.0027789	0.251033	-0.00940991	0.000189764	0.00481493	0.0571435	0.00118562	0.642384	-0.00148476
rs67605484	-0.0148867	0.0369817	-0.00492358	0.128252	-0.00162498	0.61459	0.00960639	2.36562e-05	-0.00702948	0.00255701	-0.00412671	0.0742063	0.00187602	0.413859	-0.00782694	0.000566007	-0.00478682	0.0333547	-3.99352e-06	0.998622	-0.00585135	0.0109409	-0.000382163	0.878464	-0.00708758	0.00400016	0.000519015	0.821193	-0.00263403	0.247038	0.00335093	0.166528	0.00496706	0.0289542	0.000390251	0.863408	-0.0014057	0.545577	-0.00397921	0.0825728	-0.00283642	0.213564	0.00940989	7.40688e-05	-0.00149275	0.531181	-0.00123486	0.607539	-0.000319454
rs67044921	-0.0150333	0.0349817	-0.00436689	0.176822	-0.00153661	0.633575	0.0095866	2.40646e-05	-0.00708234	0.00234429	-0.00402865	0.0809956	0.00197291	0.389621	-0.00760302	0.000800562	-0.00517816	0.0212002	-2.71641e-05	0.990618	-0.00624601	0.00654121	-0.000588176	0.813728	-0.00704643	0.00417378	0.000473494	0.836458	-0.002661	0.241686	0.00336409	0.164388	0.00525698	0.0206536	0.000228394	0.919709	-0.00167032	0.472154	-0.00377345	0.0993358	-0.00316844	0.164219	0.0094702	6.52443e-05	-0.00168318	0.479608	-0.00105769	0.659622	-0.00042973
rs1901985	0.0066241	0.372856	-0.00123293	0.715531	-0.000887328	0.792497	-0.00660229	0.00539238	0.00803075	0.000966248	0.00410036	0.0893241	0.00686022	0.00420849	0.00958202	5.3079e-05	0.00412925	0.0788046	0.00596557	0.0134877	0.00750753	0.00176747	8.27444e-05	0.974652	0.00348294	0.17464	-0.0024932	0.298411	0.00363164	0.12638	-0.00121563	0.630922	-0.00223858	0.345807	0.00756243	0.00140811	-0.00171768	0.47931	0.00531588	0.0263407	0.00412575	0.0831499	-0.0100259	5.2856e-05	0.00616291	0.013313	0.00183583	0.464762	-0.00147388
rs2647716	0.0107761	0.151041	0.00686087	0.0440428	-0.000691031	0.838722	-0.001968	0.409049	0.0025361	0.299519	0.00090378	0.709272	0.000569957	0.812913	-0.00205446	0.3883	-0.000459945	0.845465	-0.00315461	0.193477	-0.00352874	0.143531	0.000249945	0.923961	0.00571979	0.0266424	0.003988	0.0977835	-0.00244417	0.305824	-0.00119629	0.637802	2.07453e-05	0.993061	-0.00202762	0.394131	-0.000761538	0.754925	0.0023859	0.321037	0.00347136	0.146685	-0.00281359	0.259003	0.00013533	0.956879	0.00183732	0.466745	0.00292106
rs2647715	0.0104076	0.16583	0.00690973	0.0426336	-0.000443222	0.896176	-0.00194497	0.414679	0.00249765	0.307042	0.000786578	0.745637	0.00056514	0.814515	-0.0018777	0.430543	-0.00066919	0.776793	-0.0032957	0.174415	-0.00359263	0.136533	8.37791e-06	0.997448	0.00560534	0.0298762	0.00375081	0.119518	-0.00243038	0.30869	-0.00109546	0.666481	-0.000243544	0.918704	-0.00186483	0.433321	-0.000798372	0.743542	0.00240024	0.318268	0.00338526	0.15708	-0.00275774	0.268704	-0.000137927	0.956063	0.00150155	0.55209	0.00303077
rs2602995	0.00174189	0.897215	0.0044191	0.469412	-0.00260995	0.668092	-0.00184745	0.665302	-0.00206593	0.637415	-0.00356542	0.411966	0.00703435	0.102984	0.000200907	0.962433	-0.0023259	0.582117	-0.00361265	0.405933	-0.00807749	0.0616698	0.00292776	0.532462	0.00179216	0.698131	0.00327942	0.447227	-0.0054223	0.204752	0.00870585	0.0555532	0.00627146	0.142241	0.00125009	0.769334	-0.00666523	0.127248	0.0140033	0.0011532	0.00599819	0.161553	-0.00618446	0.166445	4.78308e-05	0.991497	-0.00186825	0.679801	0.00956035
rs13085795	0.00699539	0.346866	-0.00127461	0.706437	-0.000931986	0.782375	-0.00660057	0.00541707	0.00776317	0.00142569	0.00393403	0.103178	0.00679804	0.00457714	0.00951066	6.06129e-05	0.00395928	0.0920161	0.00601859	0.0127039	0.00744357	0.0019399	0.000154917	0.952575	0.00332002	0.195789	-0.00221359	0.356021	0.00350953	0.139748	-0.00116233	0.646066	-0.00208628	0.379743	0.00747671	0.00159993	-0.00168279	0.488407	0.00535743	0.0252281	0.00414041	0.0821456	-0.00987872	6.82994e-05	0.00602988	0.0154723	0.00184075	0.463696	-0.00154608
rs2647714	0.00421694	0.547895	-0.00194248	0.541956	0.000954552	0.763668	-0.00345992	0.121116	0.00103689	0.650601	1.18848e-05	0.995824	-0.00701521	0.00186556	0.00646764	0.00373085	0.00235965	0.285561	-0.000379233	0.867396	0.00248267	0.27166	-0.000124175	0.959616	-0.00128838	0.593942	-0.00284096	0.207747	0.00231606	0.300058	-0.000542541	0.819642	-0.0051785	0.0204189	-0.00204203	0.35936	0.00419529	0.066305	-0.00198609	0.377634	-0.00247906	0.26834	-0.00121228	0.603285	0.000440964	0.850649	0.00115384	0.62524	-0.00467258
rs10049397	0.00851405	0.199604	0.00479727	0.111131	0.00216692	0.470341	-0.00281672	0.182001	-0.000143411	0.947165	0.000574239	0.789051	-0.00712188	0.000837356	-0.000869329	0.680122	0.00114229	0.584563	-0.00490337	0.0224416	-0.000820134	0.701002	0.000503356	0.828059	0.00386216	0.0907949	0.00177614	0.404937	-0.000420254	0.842367	-0.0017177	0.445225	-0.00275859	0.191528	-0.00568755	0.00693856	0.00284695	0.187329	-0.000893915	0.674546	-0.000459694	0.82816	-0.00029312	0.894304	-0.00305603	0.167693	-0.000553168	0.804458	0.00127478
rs13092059	0.00731579	0.514478	0.00109381	0.831084	0.00252263	0.621635	-0.0102678	0.00425527	0.00774236	0.0355482	0.00641906	0.0788741	0.0126694	0.000479443	0.00821243	0.0221325	0.00740596	0.0373529	0.00862589	0.0182554	0.0171577	2.36414e-06	0.0015842	0.68738	0.00882655	0.022838	-0.00182721	0.614637	0.00672381	0.0615417	-0.00421664	0.270687	0.000237921	0.947227	0.0104076	0.0036969	-0.00533359	0.146634	0.00878081	0.0153718	0.00707197	0.049757	-0.013055	0.000511822	0.00375377	0.319554	-0.00250642	0.510074	0.00629836
rs6548996	0.00841211	0.205054	0.00485118	0.107179	0.00206382	0.491729	-0.0028116	0.182817	-0.000293783	0.892024	0.000424951	0.843062	-0.0070764	0.000904532	-0.000884636	0.674824	0.00104271	0.617748	-0.00489574	0.0226599	-0.000769309	0.718729	0.000508835	0.826229	0.00369329	0.105842	0.00164669	0.440059	-0.000512673	0.808326	-0.00165301	0.462581	-0.00288084	0.172602	-0.00573599	0.00647621	0.00272214	0.207435	-0.000958998	0.652372	-0.000389732	0.853999	-0.00016782	0.939369	-0.00307473	0.165125	-0.000460547	0.836698	0.00118168
rs6548997	-0.0161701	0.0230122	-0.00474724	0.14117	-0.00193805	0.546815	0.00931001	3.94518e-05	-0.00717484	0.00200652	-0.00423148	0.0662346	0.00228063	0.318913	-0.00790835	0.000474178	-0.00526536	0.0188551	0.000448082	0.84586	-0.00626289	0.00628037	-0.000728436	0.769943	-0.00711009	0.00376777	0.000441176	0.847143	-0.00293435	0.195694	0.0032501	0.178185	0.00542721	0.0166425	2.57177e-05	0.990924	-0.00145488	0.530258	-0.00374451	0.101199	-0.0032642	0.15093	0.00901599	0.000138874	-0.00173078	0.466261	-0.00131443	0.583298	-0.000144321
rs9985345	0.00853643	0.19833	0.00481683	0.109618	0.00220333	0.46284	-0.00288738	0.171208	-0.000186239	0.931409	0.000543922	0.799912	-0.0071259	0.000830012	-0.000851683	0.686216	0.00115553	0.580151	-0.0048629	0.0235533	-0.000729047	0.732816	0.000509086	0.826106	0.00382464	0.0939263	0.00171353	0.421623	-0.000406787	0.84733	-0.00170504	0.448511	-0.00283384	0.179619	-0.00568707	0.00693379	0.00281518	0.192223	-0.000882669	0.678357	-0.0003831	0.856426	-0.000201286	0.927294	-0.00310919	0.16035	-0.000475848	0.831318	0.00125599
rs11712857	-0.00579639	0.78926	-0.0208325	0.0341133	0.000549857	0.955306	0.00251676	0.716569	-0.00479381	0.499744	0.0030005	0.670099	0.00265786	0.704163	0.00556147	0.421852	0.00728005	0.288621	0.00457132	0.51692	0.0149337	0.0332511	0.00728422	0.337926	0.0066722	0.372782	0.00177394	0.800119	-0.00583641	0.400413	0.00695566	0.346351	-0.00385308	0.578643	-0.0120288	0.0821519	-0.00437404	0.537411	-0.00641074	0.359297	0.00442328	0.524874	-0.00150495	0.835475	0.0154678	0.0334485	0.00812111	0.268136	-0.000138465
rs500027	0.0104128	0.165616	0.00694543	0.0415802	-0.000450436	0.894499	-0.00196315	0.410342	0.00249712	0.307155	0.000789579	0.744706	0.000548689	0.819824	-0.00190779	0.423203	-0.000655754	0.781164	-0.00326798	0.178078	-0.0035661	0.139461	9.2473e-07	0.999718	0.00559999	0.0300354	0.00377508	0.117152	-0.0024252	0.309733	-0.00111664	0.660442	-0.000241057	0.919533	-0.00185436	0.435917	-0.000796886	0.744007	0.00242074	0.314162	0.00337975	0.157766	-0.00277248	0.266165	-0.000114752	0.963441	0.00151807	0.547733	0.00299225
rs11719183	0.00709652	0.339684	-0.000918611	0.785949	-0.000602219	0.858274	-0.00649118	0.00621423	0.00794704	0.00108928	0.004051	0.0931845	0.00670111	0.00517078	0.00955665	5.53978e-05	0.00410848	0.0802674	0.00598038	0.0132418	0.00735337	0.00219046	0.000256574	0.921499	0.00330434	0.197715	-0.00220892	0.356821	0.00364458	0.124971	-0.00131494	0.603225	-0.00216798	0.361152	0.00735801	0.0018887	-0.00147153	0.544427	0.00533211	0.02586	0.00399113	0.0936529	-0.00989627	6.58035e-05	0.00608395	0.0145278	0.00194329	0.438962	-0.00169168
rs143193715	-0.00976629	0.743913	0.0112735	0.404337	-0.0023972	0.859023	0.00656727	0.48863	0.000822731	0.932772	-0.0177927	0.0655036	0.0170546	0.075051	-0.0014885	0.875119	-0.0209112	0.0257974	-0.0170007	0.0777872	-0.000567667	0.952801	-0.00512908	0.62265	-0.0120934	0.239027	-0.0105581	0.270273	0.00963227	0.31034	0.0118717	0.240353	0.00768629	0.417844	0.0108968	0.249594	0.0016784	0.862552	0.0113822	0.233682	-0.0166661	0.0798031	0.0160894	0.104038	-0.00941897	0.343394	-0.0282231	0.00489061	-0.0047441
rs9874371	-0.0165058	0.0202872	-0.00475781	0.140216	-0.00187242	0.560406	0.00926481	4.28627e-05	-0.00711348	0.00218786	-0.00418715	0.0690689	0.00227873	0.319222	-0.00796606	0.000429752	-0.00522285	0.0198133	0.000341361	0.882241	-0.00628814	0.00606386	-0.000621478	0.802929	-0.00699713	0.00435139	0.000462603	0.839788	-0.00297857	0.18896	0.00313797	0.193542	0.00547586	0.0156735	3.156e-05	0.98886	-0.00138899	0.548973	-0.0037336	0.102133	-0.00322	0.156463	0.00903395	0.000134295	-0.00175836	0.459104	-0.00133757	0.576618	-9.48231e-05
rs1268959	-0.00251135	0.846512	-0.00144087	0.808799	-0.00454148	0.444018	-0.00252253	0.542497	0.00642577	0.130852	0.0101597	0.0160372	-0.0103012	0.0138601	-0.00345916	0.403345	0.0122574	0.00280342	-0.00374513	0.374277	0.00914534	0.029194	0.00654936	0.149492	0.00800718	0.0737213	-0.00717923	0.0863587	0.00438896	0.290003	-0.00337917	0.444548	-0.0154532	0.000193293	-0.00737738	0.0744248	0.00289888	0.493592	-0.0138268	0.000937831	-0.000896489	0.829243	2.1828e-05	0.995977	0.002472	0.569497	0.00104103	0.812367	0.00213203
rs1248836	0.000670461	0.939075	-0.00103436	0.795414	0.00425668	0.284405	-0.00234094	0.401786	-0.00401466	0.161076	-0.000575585	0.839472	-0.0128147	5.55477e-06	0.00106469	0.702697	0.00274666	0.320317	-0.00422116	0.137379	0.00374067	0.185609	0.000907975	0.766917	-0.00118687	0.694223	-0.00232354	0.410171	0.00250377	0.370479	-0.00119101	0.689211	-0.00459718	0.0998811	-0.00683984	0.014114	0.00585219	0.040469	-0.00489882	0.0819393	-0.00501252	0.0735714	0.00328569	0.259826	-0.00539749	0.0652084	-0.00273855	0.353699	-0.00180174
rs1248835	-0.00257127	0.843824	-0.00166851	0.780619	-0.00557891	0.349994	-0.00229787	0.581187	0.00620098	0.1472	0.0100597	0.0177676	-0.00977121	0.0202882	-0.00214164	0.606955	0.0126508	0.00216391	-0.00418393	0.323696	0.00947894	0.0246036	0.00658842	0.149433	0.00838012	0.062752	-0.00749842	0.0749241	0.00504574	0.226468	-0.00458336	0.302498	-0.0154932	0.000202409	-0.00718465	0.0840813	0.00228017	0.592393	-0.0133929	0.0014403	-0.00130626	0.754685	-8.25829e-05	0.984867	0.0026249	0.548138	0.00126932	0.773518	0.00194888
rs9883770	-0.0163884	0.021156	-0.00465028	0.149267	-0.00185087	0.564799	0.0092719	4.20509e-05	-0.00709299	0.00224595	-0.0041706	0.0700863	0.00230722	0.313055	-0.00792909	0.000455117	-0.0051703	0.0210459	0.000266472	0.907915	-0.00626905	0.00620339	-0.000671691	0.787306	-0.00712911	0.00365772	0.000499797	0.827048	-0.00294709	0.193535	0.00305278	0.205782	0.00549629	0.0152573	4.47059e-05	0.984215	-0.00142871	0.537476	-0.00371572	0.103675	-0.00327048	0.14994	0.00909871	0.000119553	-0.00186615	0.431895	-0.00133343	0.577674	-5.31299e-05
rs1248834	0.000244153	0.977792	-0.00103341	0.795599	0.00424867	0.285314	-0.00221283	0.428037	-0.00392462	0.170678	-0.000520694	0.854601	-0.0126853	6.89817e-06	0.00105091	0.706364	0.00285188	0.30213	-0.00420275	0.1391	0.00383193	0.175105	0.000943796	0.758001	-0.00108202	0.72004	-0.00230048	0.414832	0.00245043	0.380759	-0.00126472	0.671073	-0.00448709	0.108267	-0.0067577	0.0153134	0.00579472	0.0424783	-0.00482207	0.0868427	-0.00504349	0.0718059	0.00329965	0.257795	-0.0054551	0.0623849	-0.00281012	0.341254	-0.00177813
rs12714613	0.00724343	0.329527	-0.000945358	0.779802	-0.000560358	0.867987	-0.00654854	0.0057519	0.00809691	0.000870259	0.00420951	0.0809354	0.00663992	0.00557415	0.00961635	4.93843e-05	0.00405843	0.0838878	0.00592676	0.0140496	0.0073627	0.0021529	0.000104336	0.968021	0.00311823	0.223963	-0.00234719	0.327316	0.00376304	0.113017	-0.00155536	0.538522	-0.00226024	0.340874	0.00738488	0.00180931	-0.00159557	0.510856	0.00526064	0.0278513	0.00399203	0.0934397	-0.00986329	6.91043e-05	0.00611832	0.0139408	0.00189416	0.450429	-0.0017465
rs139629585	-0.0176749	0.0632263	-0.0041687	0.327325	-0.000416452	0.921791	0.0106747	0.000361062	-0.00950492	0.00196266	-0.00862121	0.00462403	0.000225479	0.940537	-0.000501212	0.866862	-0.00306676	0.300459	-0.00260608	0.392032	-0.0046108	0.127787	-0.00118465	0.718903	-0.00513779	0.113088	-0.00869122	0.0040445	-0.00123445	0.680333	0.00420194	0.187373	-0.00108224	0.7178	0.0027437	0.358313	0.00247228	0.419627	-0.00132435	0.660808	-0.000185116	0.950841	0.0136661	1.23292e-05	-0.00218061	0.487247	-0.00659879	0.0371685	-0.00147154
rs6764277	0.007357	0.322107	-0.00107426	0.750742	-0.000670981	0.842258	-0.0064554	0.00648985	0.00799826	0.0010077	0.00409177	0.0898463	0.00662173	0.00571224	0.0095853	5.23597e-05	0.00399586	0.0888165	0.00602123	0.0126017	0.00737441	0.0021209	0.000294298	0.909976	0.00328964	0.199583	-0.00222382	0.353451	0.00364713	0.124601	-0.00143076	0.571596	-0.00222797	0.347882	0.00736674	0.00185974	-0.00152846	0.528848	0.00521747	0.0291825	0.00402389	0.0908994	-0.00983718	7.23848e-05	0.00613075	0.01376	0.00199287	0.427236	-0.00166814
rs6777505	0.007357	0.322107	-0.00105468	0.755126	-0.000667798	0.842989	-0.00643402	0.00666746	0.00803956	0.000948229	0.00411581	0.0879657	0.00660609	0.00582615	0.00956064	5.47066e-05	0.00402139	0.0867863	0.00600614	0.0128226	0.00737021	0.00213275	0.000313442	0.904145	0.00331018	0.196775	-0.00221906	0.354468	0.0036674	0.12251	-0.00146384	0.562723	-0.00221468	0.350752	0.00736764	0.00185677	-0.00152081	0.530899	0.00521755	0.0291752	0.00401969	0.0912277	-0.00980735	7.6089e-05	0.00611866	0.0139446	0.00198633	0.428741	-0.00165524
rs9869810	0.00841506	0.204738	0.00466962	0.120867	0.00202144	0.500548	-0.00281402	0.182308	-0.000268663	0.901177	0.000408358	0.84907	-0.00709226	0.000877593	-0.000882525	0.675462	0.00111221	0.594398	-0.00501988	0.019407	-0.000860337	0.687024	0.000510202	0.825717	0.00379625	0.0963622	0.00163735	0.442518	-0.000464751	0.825888	-0.00150653	0.503044	-0.00292103	0.166561	-0.00574319	0.0063932	0.00259441	0.229419	-0.000973193	0.647471	-0.000268745	0.898995	-0.000148708	0.946247	-0.00310483	0.1609	-0.0004163	0.852153	0.00112385
rs1248833	-0.0025617	0.843466	-0.00136204	0.819071	-0.00429842	0.468777	-0.00265221	0.521942	0.00651578	0.125538	0.01045	0.0132517	-0.0100148	0.0167359	-0.00336779	0.41587	0.0125662	0.00218506	-0.00384944	0.361104	0.00928469	0.0268217	0.00640171	0.158885	0.00822716	0.0661387	-0.00710722	0.0895569	0.00437134	0.29194	-0.00331535	0.453186	-0.0152301	0.000238948	-0.00728919	0.0779541	0.00271835	0.520878	-0.0138657	0.000907014	-0.00116303	0.779627	-0.000183423	0.966202	0.00216159	0.618899	0.000920586	0.833727	0.00233119
rs636277	0.0104409	0.164476	0.00690778	0.0426876	-0.000430458	0.899147	-0.00202792	0.395045	0.00250675	0.305269	0.000763807	0.75275	0.000527442	0.826679	-0.00186091	0.434664	-0.00068757	0.770824	-0.00328338	0.17602	-0.00361874	0.133692	-2.27614e-06	0.999307	0.00552609	0.0322648	0.00374508	0.120071	-0.00241987	0.310771	-0.00105201	0.678945	-0.000279092	0.906885	-0.00185215	0.43644	-0.000782118	0.748575	0.00240372	0.31755	0.00344894	0.149408	-0.00282115	0.257846	-9.66201e-05	0.969213	0.00161312	0.522943	0.00293021
rs624008	0.0104409	0.164476	0.00689592	0.0430413	-0.000435924	0.897872	-0.00203314	0.393826	0.00249312	0.307901	0.00076792	0.75146	0.000521321	0.828657	-0.00186036	0.434794	-0.000689546	0.770183	-0.00328792	0.175419	-0.0036327	0.132196	-1.01888e-05	0.996896	0.00551871	0.0324942	0.00374117	0.120455	-0.00242044	0.310653	-0.00105965	0.676742	-0.000286445	0.904443	-0.00184172	0.439023	-0.000777842	0.749901	0.00239005	0.320307	0.00344593	0.149759	-0.00283732	0.255122	-0.000100264	0.968052	0.00161227	0.523157	0.00295464
rs2326199	0.00867833	0.190893	0.0047171	0.11713	0.00197053	0.511393	-0.00282297	0.180912	-0.000309826	0.886129	0.000364706	0.865037	-0.00710419	0.000859913	-0.00088467	0.674712	0.00110555	0.596599	-0.00500093	0.0198673	-0.00089871	0.673846	0.000469114	0.83955	0.00371433	0.103758	0.00170144	0.424855	-0.000511564	0.808669	-0.0015671	0.486024	-0.00291258	0.16778	-0.00578344	0.00603139	0.00265179	0.21927	-0.0009774	0.646045	-0.000264198	0.900692	-7.71666e-05	0.972091	-0.00312623	0.158023	-0.000455659	0.838355	0.00110252
rs1249028	0.000508121	0.953813	-0.000960991	0.809648	0.00409211	0.303466	-0.00229691	0.410726	-0.00402938	0.15957	-0.000627787	0.825149	-0.0126191	7.71051e-06	0.00118325	0.671449	0.00293379	0.288488	-0.00440189	0.121348	0.00380328	0.178382	0.001021	0.738917	-0.00117463	0.697235	-0.00225076	0.425019	0.00254778	0.362158	-0.00129517	0.66366	-0.00446948	0.109682	-0.00682691	0.0143032	0.00576048	0.0437288	-0.00477723	0.0898359	-0.00518086	0.0644226	0.00335361	0.250123	-0.00550153	0.0602045	-0.00278273	0.34601	-0.00183414
rs3911302	0.00853652	0.198344	0.00471629	0.117326	0.0020597	0.49263	-0.00287068	0.173772	-0.000190609	0.929816	0.000474018	0.825212	-0.00717321	0.00076768	-0.000805097	0.702586	0.00122662	0.557137	-0.00497514	0.0205473	-0.000909431	0.670272	0.000370552	0.872972	0.00390251	0.0874808	0.00172061	0.419784	-0.000486838	0.8178	-0.00160014	0.476989	-0.00273701	0.195024	-0.00566843	0.00713004	0.00279252	0.195902	-0.000878926	0.679695	-0.000285533	0.892749	-0.000160955	0.941842	-0.00314346	0.155861	-0.00042138	0.850409	0.00110543
rs17443491	-0.00831353	0.689825	0.0101003	0.284442	0.0119323	0.204638	0.00808552	0.220849	-0.0216255	0.00140746	-0.018854	0.00499237	-0.00398012	0.550713	-0.0088294	0.180772	-0.0105502	0.106454	-0.00576669	0.390779	-0.00209687	0.753743	-0.00640607	0.377208	-0.00955336	0.181476	-0.00324572	0.626661	0.00337161	0.610125	-0.0115167	0.102265	0.0218176	0.000958302	0.00928112	0.159055	0.00974619	0.148689	0.0210272	0.00159254	-0.00732665	0.268719	0.0143712	0.0370475	-0.011615	0.0931919	-0.0107822	0.12213	0.00141809
rs3911301	0.00867697	0.190962	0.00469651	0.118726	0.0019748	0.510464	-0.00283178	0.179545	-0.000308101	0.886756	0.000341644	0.873494	-0.00711836	0.000839354	-0.000899318	0.669635	0.0011139	0.593821	-0.0050074	0.0197052	-0.000879958	0.680264	0.000471589	0.838711	0.0037107	0.104087	0.00167158	0.433017	-0.000540992	0.797891	-0.00155468	0.489478	-0.00288098	0.172431	-0.00579066	0.00596752	0.0026553	0.218652	-0.000978843	0.64555	-0.000242989	0.908626	-7.02291e-05	0.974598	-0.00313403	0.156978	-0.000460965	0.836495	0.00109843
rs3911300	0.00853997	0.198162	0.00469701	0.118825	0.00205837	0.492897	-0.00289076	0.170773	-0.000195756	0.927925	0.000438592	0.838083	-0.00717836	0.000760796	-0.000824409	0.695798	0.00121933	0.559474	-0.00498775	0.0202263	-0.000904551	0.671931	0.000373579	0.87194	0.00389524	0.0880644	0.00169854	0.425764	-0.000508019	0.810017	-0.00159186	0.479265	-0.00270244	0.200713	-0.00567386	0.00707388	0.00280358	0.194128	-0.000878552	0.679817	-0.000268443	0.899131	-0.000159591	0.942333	-0.00315451	0.154403	-0.00042769	0.848193	0.00110239
rs3911299	0.00853997	0.198162	0.00469701	0.118825	0.00205837	0.492897	-0.00289076	0.170773	-0.000195756	0.927925	0.000438592	0.838083	-0.00717836	0.000760796	-0.000824409	0.695798	0.00121933	0.559474	-0.00498775	0.0202263	-0.000904551	0.671931	0.000373579	0.87194	0.00389524	0.0880644	0.00169854	0.425764	-0.000508019	0.810017	-0.00159186	0.479265	-0.00270244	0.200713	-0.00567386	0.00707388	0.00280358	0.194128	-0.000878552	0.679817	-0.000268443	0.899131	-0.000159591	0.942333	-0.00315451	0.154403	-0.00042769	0.848193	0.00110239
rs112158403	-0.0112471	0.238557	0.00123386	0.774925	-0.00190808	0.657437	0.00529338	0.081145	-0.00117788	0.704993	0.0014549	0.637501	0.00217836	0.47735	-0.0144135	1.99542e-06	-0.00644928	0.0318465	0.00328274	0.287885	-0.00920825	0.00271167	-0.00156293	0.639564	-0.00828014	0.0118203	0.0101202	0.000966977	-0.00285135	0.348103	0.000364422	0.910319	0.0118915	9.02236e-05	-0.000843731	0.780614	-0.00375943	0.225999	-0.00354253	0.247199	-0.0063972	0.0356748	0.0036999	0.24324	-0.00406101	0.20196	0.00263474	0.411609	0.00112747
rs1248831	-0.000934255	0.942443	-0.00164856	0.781508	-0.00473095	0.424409	-0.00243481	0.555773	0.00649759	0.125782	0.0103624	0.0138365	-0.0097792	0.0192194	-0.00340032	0.410375	0.0121873	0.00290411	-0.00393979	0.348897	0.00892054	0.0330209	0.0065543	0.148323	0.00778014	0.0816307	-0.00760548	0.0686524	0.00436957	0.291088	-0.00325885	0.459925	-0.0153218	0.000212249	-0.00713793	0.0836588	0.00275347	0.514623	-0.0135282	0.00117797	-0.00122655	0.76744	-0.000114755	0.978806	0.00195254	0.652514	0.000920554	0.833378	0.00200535
rs13070794	0.00702386	0.344106	-0.000960159	0.77629	-0.000629504	0.851771	-0.00635402	0.00732808	0.00803807	0.000940642	0.00410819	0.0882795	0.00655496	0.00617355	0.00963685	4.69687e-05	0.00405261	0.0841028	0.00632195	0.00874886	0.0074485	0.00189411	0.000144275	0.955757	0.00340155	0.184327	-0.00265284	0.267895	0.00396154	0.0949944	-0.00184597	0.465078	-0.00244617	0.302282	0.00718838	0.00237273	-0.00156311	0.519193	0.00520352	0.0294729	0.00399837	0.0926787	-0.00974796	8.29659e-05	0.00620056	0.0126436	0.00186682	0.456657	-0.00174789
rs1248830	-0.00208219	0.872346	-0.00136183	0.818984	-0.00423778	0.474789	-0.00208226	0.614876	0.00649782	0.126305	0.0104029	0.0135997	-0.00991117	0.0178123	-0.00349452	0.398189	0.0126411	0.00204041	-0.00400621	0.341516	0.00894316	0.0328226	0.00615853	0.174999	0.00806769	0.0713625	-0.00739867	0.07694	0.00438607	0.28995	-0.00341806	0.438978	-0.0150801	0.000272205	-0.00706711	0.0872144	0.00239526	0.57133	-0.0134753	0.00125125	-0.00112606	0.786303	-3.34001e-05	0.99384	0.00235155	0.588152	0.000703492	0.872462	0.00201403
rs80261709	-0.0106198	0.265153	0.00094332	0.826754	-0.00226475	0.598223	0.00527486	0.0818481	-0.00106119	0.732739	0.00150734	0.62501	0.00259654	0.396448	-0.0143556	2.13287e-06	-0.00623135	0.037867	0.00302824	0.326319	-0.0089619	0.00347826	-0.00185484	0.577877	-0.00822834	0.0122482	0.0103268	0.000747884	-0.00276089	0.363035	0.000138248	0.965876	0.0118511	9.35126e-05	-0.0007345	0.808198	-0.00401584	0.195383	-0.00348106	0.254934	-0.00641404	0.0349736	0.00393552	0.213956	-0.00414713	0.192015	0.00254417	0.427318	0.00106379
rs1248829	0.0103079	0.170273	0.00679576	0.0463606	-0.000626227	0.853847	-0.00204181	0.392235	0.00264025	0.280667	0.000798617	0.742097	0.000397797	0.868948	-0.00179301	0.452012	-0.000788154	0.738671	-0.0031355	0.196693	-0.00355452	0.141081	-3.86037e-05	0.988252	0.00566573	0.0282827	0.00375934	0.118992	-0.00237794	0.319658	-0.00107267	0.673278	-0.000396124	0.868259	-0.00196938	0.408383	-0.000808283	0.740684	0.00237537	0.323717	0.00345484	0.149073	-0.0027471	0.270976	-5.13405e-05	0.983653	0.0015251	0.546226	0.00268889
rs13082397	0.00695921	0.347421	-0.000618685	0.854455	-0.000249611	0.940828	-0.00669257	0.00465145	0.00810679	0.00082904	0.00428764	0.0746416	0.00662987	0.0055131	0.00949689	5.83359e-05	0.00395707	0.0910001	0.00623302	0.00959188	0.00749876	0.00172563	0.000267773	0.917821	0.00332522	0.193468	-0.00267351	0.263199	0.00393317	0.0966958	-0.00185168	0.462754	-0.00242829	0.304833	0.00746711	0.00155897	-0.00164841	0.495764	0.00538849	0.0238743	0.00411886	0.082622	-0.00977463	7.67364e-05	0.00615132	0.0131821	0.00201971	0.419698	-0.00180701
rs116795538	-0.0119855	0.407334	0.00565211	0.385931	1.06384e-05	0.998693	0.000659692	0.885677	-0.00773826	0.0999433	-0.0097947	0.0358487	-0.00309194	0.504731	-0.00948079	0.0386044	-0.000808831	0.85869	0.00296363	0.525845	-0.00976305	0.0354446	-0.00882676	0.0805281	-0.0125659	0.0115885	0.012102	0.00904309	-0.00341706	0.457015	0.00724325	0.138811	0.010513	0.0220403	-0.00236072	0.606243	0.00306312	0.514145	-0.00811308	0.079615	-0.0142539	0.00196282	0.00732286	0.126162	-0.00518458	0.280719	0.0110704	0.0223155	-0.000859427
rs395807	0.00141969	0.87125	-0.00138737	0.727606	0.00424287	0.285235	-0.00184145	0.508903	-0.00421903	0.140185	-0.000837621	0.767803	-0.0131219	3.18125e-06	0.00150054	0.590056	0.00286012	0.300005	-0.00427571	0.131777	0.00376577	0.181998	0.000919339	0.763738	-0.00125681	0.676738	-0.00210941	0.453951	0.00273568	0.327075	-0.00165718	0.577328	-0.00499357	0.0734527	-0.00725652	0.00911109	0.00581172	0.0415615	-0.0049683	0.0772419	-0.00526802	0.0596516	0.00328817	0.258731	-0.00539873	0.0647329	-0.00287011	0.330299	-0.00166215
rs1248847	0.0101055	0.179769	0.00680764	0.0462808	-0.000449255	0.895008	-0.00183549	0.442543	0.0029541	0.228123	0.00096776	0.690515	0.000689948	0.77509	-0.00185828	0.436441	-0.000866268	0.714289	-0.00322729	0.184589	-0.00348438	0.149727	-0.000463798	0.859792	0.00571612	0.0271429	0.00392791	0.103871	-0.00240432	0.31508	-0.000970425	0.703297	-0.000357105	0.881319	-0.00201483	0.398392	-0.00102374	0.67558	0.00246966	0.305638	0.00338409	0.158229	-0.00266251	0.286783	-8.17053e-05	0.974029	0.00132381	0.601021	0.00282844
rs1248846	0.0103338	0.170178	0.00696391	0.0415166	-0.000283428	0.933654	-0.00184587	0.440037	0.00296302	0.226791	0.00109023	0.65381	0.000645313	0.789315	-0.00183538	0.442184	-0.00079221	0.73781	-0.00324462	0.182308	-0.00360847	0.13581	-0.000432492	0.869191	0.00580735	0.0248104	0.00388101	0.108119	-0.00237512	0.321067	-0.000889893	0.726926	-0.000287369	0.904385	-0.00197793	0.407158	-0.00109942	0.653166	0.00248727	0.302279	0.00339475	0.156987	-0.00257753	0.302518	2.03307e-06	0.999354	0.00137122	0.588111	0.00269706
rs11707605	0.00575933	0.435848	-0.000342025	0.919046	-0.000542167	0.871631	-0.0066608	0.00475494	0.00772208	0.00141563	0.00375152	0.117985	0.00655877	0.00592499	0.0093288	7.58269e-05	0.00382045	0.101943	0.00566479	0.0183008	0.00789071	0.000949301	0.000464874	0.85752	0.00298397	0.242152	-0.00221902	0.351971	0.00361639	0.125825	-0.00166998	0.506859	-0.00210783	0.372002	0.00756344	0.00132015	-0.00170192	0.480879	0.00535687	0.0243851	0.00457774	0.0531827	-0.0098465	6.53902e-05	0.00598606	0.0156212	0.00196842	0.43057	-0.00147904
rs73132063	-0.0183791	0.0382947	-0.00716855	0.0715366	-0.000878586	0.824655	0.0098079	0.000448279	-0.00936036	0.00109358	-0.00698673	0.0139696	0.0012929	0.646922	0.000217524	0.937892	-0.00187681	0.497421	-0.0017522	0.537673	-0.00170638	0.54616	0.000394533	0.897819	-0.00383963	0.20456	-0.00759245	0.00716537	-0.00187445	0.502885	0.00520898	0.0800681	-0.00153829	0.58226	0.000198605	0.943236	0.00149308	0.601749	-0.00280021	0.320465	4.84088e-05	0.986226	0.0114128	9.24409e-05	0.00023146	0.937055	-0.0039347	0.183242	-0.00105514
rs1390144	0.0120041	0.0706448	0.00416809	0.166493	0.00276196	0.357725	-0.00301481	0.153351	0.000142652	0.947468	0.000442682	0.836662	-0.00703518	0.000973794	-0.000637666	0.762434	0.00147843	0.479385	-0.00493627	0.0216175	-0.000658182	0.758082	0.000712998	0.75846	0.00409494	0.073086	0.00188084	0.378035	-0.000724182	0.731955	-0.00141699	0.529045	-0.00236004	0.264051	-0.00570037	0.00683817	0.00252078	0.243252	-0.000802084	0.706462	-0.000280099	0.894827	-0.000396143	0.857568	-0.00373543	0.0918865	-0.000726686	0.745105	0.000913443
rs955644	0.0101362	0.124475	0.00369907	0.216594	0.00200344	0.501985	-0.00252047	0.229591	-0.000139104	0.948443	7.61562e-05	0.971525	-0.00691778	0.00109894	-0.000490938	0.814805	0.00050977	0.806107	-0.00473201	0.0266755	-0.000949059	0.654873	5.87405e-05	0.979659	0.00383437	0.0912235	0.00221338	0.296429	-0.00036386	0.862482	-0.00124302	0.57839	-0.00278558	0.18458	-0.00563827	0.00709229	0.00295159	0.16907	-0.00104694	0.620768	-0.000652042	0.756759	-0.000146258	0.946829	-0.0032888	0.13528	-0.00116217	0.600787	0.000617443
rs955645	0.0197482	0.301427	0.0125589	0.154573	-0.00886281	0.313308	-1.54055e-05	0.998007	0.00284465	0.653043	0.00627123	0.317515	-0.0179621	0.00395431	-0.000631584	0.918354	0.011358	0.0629342	-0.0084086	0.18023	0.00212031	0.734154	-6.14294e-05	0.992763	-0.00438582	0.511044	0.00640567	0.304047	0.000333061	0.956993	0.00701706	0.285481	-0.0279131	6.15398e-06	-0.00997747	0.105195	0.0125057	0.0473662	-0.0229647	0.000224556	-0.00939768	0.129034	-0.00311705	0.628634	-0.000535236	0.934053	-0.00710666	0.276267	-0.000360088
rs7617565	0.00504491	0.494189	2.61787e-05	0.993793	-0.000563177	0.866705	-0.00655704	0.00544874	0.00776788	0.00132392	0.00424298	0.0770138	0.00621293	0.00913991	0.00959535	4.69334e-05	0.00448096	0.0550677	0.00552712	0.0213291	0.00806976	0.000724521	0.000612416	0.813029	0.00310976	0.222878	-0.00323126	0.175292	0.00352281	0.135912	-0.00220813	0.380101	-0.00215449	0.361505	0.00734942	0.00180411	-0.00197673	0.412904	0.00594964	0.0124161	0.00493884	0.0369819	-0.0102855	3.04195e-05	0.00597976	0.0157329	0.00291478	0.243152	-0.00104264
rs187309784	-0.0324269	0.311462	0.0136892	0.33911	0.00387236	0.786091	0.0105332	0.299651	0.00393029	0.705712	0.000586235	0.954665	0.0187376	0.0676897	-0.010182	0.315687	0.00323188	0.747853	-0.00478629	0.643662	0.000915062	0.929016	-0.0121353	0.276924	-0.0136342	0.215366	0.00116217	0.909796	0.00942605	0.354	0.00892564	0.409653	0.00272253	0.788832	0.000148981	0.988275	0.0102988	0.32226	-0.0117924	0.249739	0.0104128	0.306938	-0.0101242	0.339141	0.0174138	0.101564	0.00344913	0.747736	0.000845348
rs6419760	0.00608557	0.576067	-0.000603896	0.901739	0.00924279	0.0580898	-0.00181632	0.59734	-0.0098071	0.00541002	-0.00879396	0.0119029	-0.0117339	0.000729959	0.00409657	0.233033	-0.00533723	0.116876	-0.00338657	0.333199	-0.00126685	0.715785	-0.00413923	0.273109	-0.00743627	0.0457689	0.00343289	0.323082	0.000931862	0.786638	0.000359219	0.921997	0.00296836	0.388259	-0.00481798	0.160327	0.00683892	0.0519869	0.000226083	0.948021	-0.00759902	0.0276076	0.00648764	0.0707078	-0.0100301	0.00537769	-0.00696647	0.0552427	-0.00624527
rs9879484	-0.0172131	0.0149639	-0.00421181	0.189213	-0.00185269	0.562403	0.00901165	6.28194e-05	-0.00692114	0.00272373	-0.00405977	0.0762902	0.00222811	0.327395	-0.00806419	0.000337841	-0.00469833	0.0350612	0.000438249	0.848339	-0.0062714	0.00591708	-0.000880613	0.722116	-0.00716408	0.00332387	0.000552758	0.808072	-0.00287107	0.2029	0.00339665	0.157031	0.00541954	0.0161758	-0.000163401	0.94205	-0.00157886	0.49332	-0.00416977	0.0663934	-0.00386	0.0875959	0.00969911	3.74394e-05	-0.0018032	0.445167	-0.00131493	0.580969	0.000255709
rs7632161	0.00536534	0.467801	-9.85028e-06	0.997667	-0.000479002	0.886604	-0.0068604	0.00368088	0.00784712	0.00119712	0.00429337	0.0739213	0.00631709	0.00811469	0.00959874	4.76511e-05	0.00457977	0.0502013	0.00529488	0.0276173	0.00807558	0.000728894	0.000852204	0.742354	0.00308095	0.227746	-0.00325582	0.172557	0.00356608	0.131638	-0.00219661	0.38319	-0.00226092	0.33886	0.00737488	0.0017616	-0.00188388	0.435772	0.00585227	0.0140408	0.00495898	0.0364447	-0.0102341	3.40645e-05	0.0059551	0.0162974	0.00288267	0.248959	-0.00104111
rs1248845	0.0103951	0.167297	0.00633314	0.0637709	-0.000101111	0.976307	-0.00117714	0.622262	0.00281165	0.251165	0.0011295	0.642022	0.000692927	0.774072	-0.00113845	0.633404	-0.00105072	0.65689	-0.00269043	0.268501	-0.00399519	0.0984743	-0.000877131	0.738277	0.00563908	0.0292408	0.00368593	0.126819	-0.0026367	0.270408	-0.000605577	0.812063	-4.80266e-05	0.983975	-0.00219819	0.356688	-0.000672998	0.783146	0.00351661	0.14451	0.00354833	0.138853	-0.00329665	0.187074	4.12809e-05	0.986873	0.00123493	0.625585	0.00266134
rs1248841	0.0104485	0.165115	0.006291	0.0655607	-9.35257e-05	0.978084	-0.00118648	0.619504	0.00278541	0.255619	0.00109029	0.653625	0.000664478	0.783112	-0.00118463	0.619694	-0.00102908	0.663517	-0.00270132	0.266572	-0.00399841	0.0982046	-0.00087063	0.740149	0.00564653	0.0290301	0.0037374	0.121605	-0.00262743	0.272099	-0.000594949	0.815301	-2.25262e-05	0.992483	-0.00219414	0.357579	-0.000694154	0.77651	0.00352651	0.143384	0.00356651	0.136843	-0.00329194	0.187708	3.38165e-05	0.989246	0.00126152	0.618163	0.00267149
rs10440084	-0.0171365	0.0154279	-0.00423961	0.186332	-0.00184237	0.564602	0.00901349	6.26551e-05	-0.00689923	0.00281125	-0.00401415	0.0796681	0.00223645	0.325614	-0.00811762	0.000308614	-0.0047273	0.0339604	0.000501302	0.826852	-0.00628206	0.00583604	-0.000852725	0.730582	-0.00717775	0.00326596	0.000572931	0.801222	-0.00282646	0.210034	0.00346385	0.149008	0.0054172	0.0162279	-0.000192917	0.93161	-0.00153965	0.504141	-0.00420576	0.0640988	-0.00383944	0.0893152	0.00972877	3.54776e-05	-0.00180951	0.443602	-0.00133034	0.576567	0.00022714
rs1248840	0.00436224	0.613566	-0.0021142	0.590423	0.00395294	0.312719	-0.00216814	0.430376	-0.00361505	0.199982	-0.00111148	0.691154	-0.0124337	7.60305e-06	0.000502503	0.854854	0.00203947	0.453672	-0.00430214	0.12415	0.0032933	0.236629	0.000958652	0.75068	-0.00100453	0.7355	-0.00100761	0.716838	0.00292849	0.287451	-0.00125442	0.668832	-0.00509749	0.063923	-0.00663719	0.0155834	0.00607039	0.0309169	-0.00634623	0.0221137	-0.00558219	0.043024	0.00387812	0.17679	-0.00550076	0.0563484	-0.00380791	0.190312	-0.00216629
rs7355926	0.00519596	0.482009	7.50289e-05	0.98223	-0.000520512	0.876838	-0.0069742	0.00314796	0.00769706	0.0014823	0.00425189	0.0767091	0.00637028	0.00758619	0.00970153	3.9389e-05	0.00460628	0.0488525	0.0054085	0.0244289	0.00825344	0.000553636	0.000698674	0.787502	0.00304708	0.232824	-0.0034246	0.151298	0.00351934	0.136715	-0.00218532	0.385559	-0.00225723	0.339578	0.00729369	0.00197635	-0.00193962	0.422244	0.00596798	0.0122402	0.00499253	0.0351697	-0.0102578	3.25885e-05	0.00591457	0.0170266	0.00296626	0.235441	-0.00102346
rs2132187	-0.0172209	0.0149198	-0.00420441	0.189993	-0.00185037	0.562893	0.00899132	6.52591e-05	-0.00690859	0.00277267	-0.0040336	0.0782037	0.00223099	0.32677	-0.00809063	0.000322943	-0.00467095	0.0361382	0.000457094	0.841901	-0.00624941	0.00609372	-0.000850741	0.731171	-0.00713576	0.00345043	0.000558686	0.806054	-0.00286308	0.20416	0.0034249	0.153608	0.00541026	0.0163588	-0.000163004	0.94219	-0.00155717	0.499279	-0.0041684	0.066483	-0.00385429	0.0880651	0.00971098	3.66254e-05	-0.00180496	0.444721	-0.00132172	0.579019	0.000247372
rs7355930	0.00518948	0.482631	7.1835e-05	0.98299	-0.000478119	0.886828	-0.0070423	0.00287296	0.00773911	0.00139978	0.00424835	0.0770259	0.0064044	0.00728351	0.00966128	4.25914e-05	0.0046111	0.0486731	0.00526426	0.028542	0.00821494	0.000589464	0.000753154	0.771431	0.00303974	0.234065	-0.00334381	0.161286	0.00349193	0.139896	-0.00211299	0.401604	-0.00221395	0.349038	0.0073416	0.00185	-0.00194761	0.42045	0.00595665	0.012427	0.00495238	0.0367129	-0.0102128	3.54438e-05	0.00584302	0.0184383	0.00287577	0.250151	-0.00112605
rs1248839	0.00454617	0.598481	-0.00240535	0.540068	0.00393759	0.314312	-0.00238902	0.384584	-0.00348404	0.216452	-0.000890289	0.750145	-0.0124867	6.8531e-06	0.000525285	0.848249	0.00225372	0.407335	-0.0041865	0.134318	0.00340851	0.220318	0.000972955	0.746912	-0.000878599	0.767476	-0.000725233	0.793918	0.00301615	0.272939	-0.00127262	0.664098	-0.00493362	0.0727514	-0.00656293	0.0167063	0.00616044	0.0284021	-0.00602069	0.0298168	-0.0055795	0.0429817	0.00368708	0.198786	-0.00543691	0.0591021	-0.00381485	0.189207	-0.00214289
rs1146762	0.00455525	0.597796	-0.00267329	0.495957	0.00391863	0.316715	-0.00241264	0.379968	-0.00349199	0.215469	-0.000897308	0.748275	-0.012454	7.2634e-06	0.000526315	0.847976	0.00224091	0.410069	-0.00417967	0.135006	0.00344056	0.216074	0.000980414	0.745074	-0.000818137	0.783092	-0.000710509	0.798037	0.00298483	0.278015	-0.00128401	0.661323	-0.00491056	0.0741385	-0.00662404	0.0157324	0.0061764	0.0280162	-0.00604393	0.0292128	-0.00562686	0.0412712	0.00376218	0.189852	-0.00553366	0.054762	-0.00385767	0.184349	-0.00225982
rs375008	0.00444833	0.606535	-0.00227328	0.562731	0.00384214	0.32642	-0.00223603	0.41604	-0.00368602	0.191258	-0.00111975	0.688953	-0.0123973	8.07071e-06	0.000446493	0.870871	0.00202838	0.456096	-0.00423395	0.130194	0.00329521	0.236319	0.000971745	0.747373	-0.00106125	0.721153	-0.000898533	0.746352	0.00289602	0.292791	-0.00126401	0.666429	-0.0050244	0.0678048	-0.00662908	0.0157019	0.00605874	0.0312259	-0.00626009	0.0239747	-0.00552242	0.0452877	0.00384611	0.180357	-0.00544551	0.058851	-0.00372772	0.199781	-0.00223657
rs365292	0.00444833	0.606535	-0.00227328	0.562731	0.00384214	0.32642	-0.00223445	0.416371	-0.00368576	0.191289	-0.00111916	0.689109	-0.0123963	8.08333e-06	0.000448272	0.870361	0.00202974	0.455793	-0.00423172	0.130396	0.00329456	0.236411	0.000975569	0.746413	-0.0010604	0.721366	-0.000900585	0.745793	0.00289936	0.292233	-0.00126639	0.665839	-0.00502264	0.0679009	-0.00663236	0.0156504	0.00605707	0.0312724	-0.00625882	0.0240033	-0.00552155	0.0453211	0.00384575	0.180397	-0.0054527	0.0585177	-0.00375363	0.196674	-0.00223575
rs28414723	-0.0175523	0.0130624	-0.00423	0.187147	-0.00229544	0.472776	0.00911041	5.18715e-05	-0.00672925	0.00355555	-0.00375551	0.100944	0.00212428	0.350298	-0.00783826	0.000492201	-0.00467293	0.0360054	0.000577143	0.8011	-0.00592542	0.0092883	-0.00075815	0.759401	-0.00702706	0.00396714	0.000834623	0.7137	-0.00272536	0.226639	0.00335274	0.162333	0.00545925	0.0153816	-0.000392614	0.861301	-0.00154512	0.502474	-0.0040452	0.0748397	-0.00376633	0.0954624	0.00964358	4.1242e-05	-0.00155185	0.511004	-0.0011994	0.614528	-1.40759e-05
rs116887755	-0.00715682	0.737095	-0.0196159	0.042877	0.00398517	0.68014	0.00481274	0.480403	-0.00595318	0.394299	0.00346708	0.616835	0.00460072	0.504066	0.00418245	0.539171	0.00615474	0.361797	0.00431374	0.534197	0.0144274	0.0365457	0.0077948	0.297416	0.00795053	0.280522	-0.000763453	0.911802	-0.00274795	0.687365	0.0057511	0.428737	-0.00264641	0.698224	-0.0117436	0.0845194	-0.00535551	0.442705	-0.0050613	0.46195	0.00519223	0.448052	-0.00279828	0.694696	0.0155262	0.0300259	0.00702816	0.329977	-0.00177602
rs1146761	0.00404833	0.639183	-0.00228717	0.560233	0.00382178	0.328849	-0.00239354	0.383868	-0.00378317	0.179724	-0.00119421	0.669387	-0.0123106	9.29044e-06	0.000458962	0.867269	0.00199931	0.462476	-0.00419802	0.133399	0.00336484	0.226461	0.000871998	0.772501	-0.0011639	0.695407	-0.00098188	0.723688	0.00282132	0.305311	-0.0012648	0.666157	-0.00503808	0.0669995	-0.00655781	0.0168335	0.00602975	0.0320038	-0.00619793	0.0253774	-0.00537566	0.0512714	0.00386973	0.177608	-0.00544188	0.0589675	-0.00369638	0.203498	-0.00226177
rs9877971	0.00581418	0.432292	4.54113e-06	0.998927	-0.000858522	0.798667	-0.00724069	0.00221776	0.00754357	0.00188187	0.00403712	0.0935031	0.00639194	0.00750682	0.00950783	5.80536e-05	0.00460242	0.0495133	0.00540247	0.0248861	0.00819905	0.000617976	0.000650288	0.802303	0.00320572	0.21034	-0.00353701	0.139143	0.00362961	0.125621	-0.00203526	0.419968	-0.00215116	0.363748	0.00726283	0.00210983	-0.00189552	0.433829	0.00583404	0.0145307	0.00472028	0.0468749	-0.0103494	2.87635e-05	0.00585791	0.0183533	0.00304104	0.224797	-0.00114433
rs1146760	0.00428257	0.620604	-0.00229787	0.558975	0.0037933	0.333184	-0.00243949	0.375552	-0.00391472	0.165741	-0.00116463	0.677599	-0.0123061	9.66483e-06	0.000530005	0.847197	0.00183972	0.499631	-0.0042521	0.129069	0.00337603	0.22565	0.000766073	0.799821	-0.00134713	0.650955	-0.00104434	0.707336	0.00252487	0.359683	-0.0011624	0.692184	-0.00491728	0.0742651	-0.00657122	0.0167803	0.00580141	0.0394094	-0.00586617	0.0346315	-0.00550903	0.0461027	0.00419266	0.144731	-0.00556522	0.0538266	-0.00416386	0.152657	-0.00228018
rs191193800	-0.0392103	0.181141	-0.0220637	0.0944047	0.0160652	0.221944	-0.00537812	0.564057	-0.0262036	0.0060924	-0.0167535	0.0771906	-0.0155784	0.0981	0.00540614	0.56163	-0.0157933	0.0872218	0.00410618	0.665494	0.00138059	0.883653	-0.0116286	0.256674	-0.00581083	0.565506	0.0153779	0.102747	-0.0100147	0.283583	0.015769	0.11389	0.0169017	0.0701234	-0.00981451	0.291741	0.00943531	0.322507	-0.0062247	0.508085	-0.00932189	0.319062	0.0064154	0.508908	-0.00324677	0.739082	-0.00962037	0.327778	-0.00491026
rs13069094	0.00575208	0.437513	-0.000103156	0.975641	-0.000916292	0.785605	-0.00694744	0.00335434	0.00743506	0.00220464	0.0039732	0.0990678	0.00633718	0.00808385	0.00943722	6.67126e-05	0.00471784	0.0442333	0.00556812	0.0208772	0.00822904	0.000595897	0.000587266	0.821257	0.00321789	0.208966	-0.00363289	0.129035	0.0036494	0.123856	-0.00201228	0.425611	-0.00225213	0.342038	0.00729857	0.00202122	-0.00210365	0.385417	0.00583855	0.0145297	0.0047726	0.0446526	-0.0102847	3.27225e-05	0.00574577	0.0208074	0.00313969	0.210472	-0.00111751
rs62250339	0.00442364	0.609113	-0.00247501	0.528952	0.00382162	0.329438	-0.00265928	0.333872	-0.0037428	0.18494	-0.00105376	0.706681	-0.0124143	7.99814e-06	0.000537138	0.845106	0.00215003	0.429963	-0.00425196	0.128926	0.00352104	0.206167	0.000707108	0.81486	-0.00106208	0.721202	-0.000820329	0.767975	0.00258657	0.347872	-0.00120689	0.68091	-0.00483063	0.0793918	-0.00653151	0.0174073	0.00587508	0.0368961	-0.00580991	0.0363293	-0.00549615	0.0465266	0.00412032	0.151638	-0.00558551	0.0528694	-0.00422378	0.146683	-0.00221941
rs78662876	0.0234109	0.369031	0.00956861	0.420287	0.0117456	0.321227	0.00324389	0.695569	-0.0105905	0.213622	-0.0127195	0.131836	-0.00254532	0.761313	0.000110088	0.989396	0.00075955	0.926294	-0.00344598	0.68332	0.00544346	0.516421	-0.004758	0.600799	0.0186404	0.0377472	-0.00240915	0.773624	0.0070011	0.399007	0.00828879	0.34985	-0.0129409	0.118791	-0.00873464	0.291169	0.0024871	0.769578	-0.02355	0.00486876	0.00901853	0.278339	-0.00184168	0.831778	0.0015575	0.857999	0.00936904	0.285983	0.00924551
rs9823132	0.00747339	0.258335	-0.001096	0.71519	0.00154331	0.606208	-0.00724201	0.000580003	0.00374886	0.0824531	0.00257505	0.229015	-0.00231338	0.276628	0.00779508	0.000209826	0.00498726	0.0166857	0.00183556	0.391371	0.00867086	4.67024e-05	0.00100337	0.6643	0.00199773	0.380543	-0.00343849	0.1059	0.00439319	0.0371007	-0.00246881	0.271101	-0.00452756	0.0315785	0.001859	0.376205	0.00168908	0.433028	0.00135113	0.524445	0.000223209	0.915829	-0.00581588	0.00820689	0.00114531	0.604105	-5.40254e-05	0.980653	-0.00216797
rs13074892	0.00623055	0.400543	0.000163138	0.961496	-0.000883889	0.793065	-0.00709353	0.00275352	0.00757348	0.00182535	0.00394827	0.101303	0.00641082	0.00739554	0.00959061	5.09525e-05	0.00464966	0.0474613	0.00539467	0.0252512	0.00820138	0.000624146	0.000637121	0.806427	0.00323636	0.206494	-0.00333253	0.163928	0.00367712	0.121145	-0.00192875	0.445212	-0.00202687	0.392637	0.00731123	0.00199168	-0.00203306	0.401723	0.00594631	0.0128388	0.00456945	0.0546265	-0.0103499	2.93023e-05	0.0057014	0.0218488	0.00320426	0.201367	-0.0010495
rs1248844	0.00435498	0.614667	-0.00246526	0.530576	0.00380617	0.331395	-0.00267952	0.330205	-0.00368632	0.191657	-0.000999567	0.721117	-0.0124035	8.14411e-06	0.000539552	0.844419	0.0021863	0.422224	-0.00423764	0.130221	0.0035525	0.202143	0.000676795	0.822661	-0.00106314	0.720933	-0.000799551	0.77369	0.00258895	0.34743	-0.00119566	0.683719	-0.00479984	0.0813263	-0.00653561	0.0173372	0.00586179	0.0373256	-0.00579773	0.0367227	-0.00548485	0.0469788	0.00411697	0.151971	-0.00559065	0.0526517	-0.00422238	0.146818	-0.00221494
rs13060392	0.00738689	0.52693	0.00386019	0.46911	-0.001097	0.836471	-0.0140562	0.000165745	0.00967796	0.0114215	0.00894384	0.0184137	0.0136858	0.00028294	0.00940014	0.0117162	0.00566984	0.125023	0.00951138	0.0122546	0.015273	5.27051e-05	0.00479836	0.24075	0.00742415	0.0654206	-0.00148854	0.693029	0.00429396	0.250483	-0.0041308	0.298803	0.00198684	0.59474	0.0117939	0.00154537	-0.00552715	0.147625	0.0107769	0.00420013	0.00990145	0.00819501	-0.0141561	0.000288945	0.00369978	0.345159	-0.00314609	0.426256	0.00914251
rs76209954	0.00552376	0.534372	-0.000789227	0.845335	-0.00183799	0.648643	-0.00343052	0.226833	0.00472517	0.104454	0.00105182	0.71564	0.00140795	0.623416	0.00933043	0.00100208	0.00251514	0.370716	0.00356205	0.217495	0.00119815	0.67654	-0.000342437	0.912522	-0.000515782	0.866661	-0.00370327	0.196595	0.000807952	0.776178	-0.000844715	0.780245	-0.00345014	0.224499	0.00368108	0.193856	0.000881154	0.761586	0.00261541	0.361009	0.00196472	0.490331	-0.0056865	0.0552257	0.00540863	0.0693263	0.00593961	0.0480282	-0.00526002
rs112996059	0.000867475	0.976417	0.0227778	0.08327	0.0209404	0.110138	0.00216574	0.814432	-0.0124734	0.187704	-0.00599668	0.523097	-0.00854381	0.359167	-0.00453763	0.622637	-0.0054778	0.548341	-0.0102759	0.273727	0.00429419	0.645583	-0.00210524	0.835132	-0.0155724	0.118335	-0.00686097	0.461789	-0.00140007	0.879539	-0.00717382	0.465646	0.0198488	0.0315691	0.0175924	0.0561659	0.00869058	0.357081	0.0151277	0.104076	-0.0061946	0.503508	0.00782346	0.416128	-0.0171886	0.0751166	-0.0110746	0.255586	0.0183887
rs431141	0.0039519	0.647828	-0.00243404	0.53579	0.00385177	0.325631	-0.00269149	0.328047	-0.00370448	0.189476	-0.00101173	0.717867	-0.0123487	8.92762e-06	0.000542062	0.843704	0.0021687	0.425969	-0.00426894	0.127406	0.00359479	0.196823	0.000635967	0.833194	-0.00106671	0.72003	-0.000805154	0.77215	0.00262379	0.340979	-0.00121612	0.678602	-0.00479908	0.0813733	-0.00651783	0.0176438	0.0059082	0.0358455	-0.0057591	0.0379938	-0.00550524	0.046165	0.00411037	0.152628	-0.00558417	0.0529262	-0.00425604	0.143623	-0.0022083
rs422474	0.00984327	0.190949	0.00609992	0.0741832	0.000274899	0.935646	-0.000940807	0.693788	0.00267182	0.275552	0.000932855	0.701048	0.000391195	0.87127	-0.000805987	0.735634	-0.00129067	0.585326	-0.00267755	0.270829	-0.00386149	0.110289	-0.000426299	0.871	0.00531331	0.0399576	0.00367863	0.127598	-0.00243891	0.308018	-0.000828367	0.74503	-0.000191951	0.936019	-0.00245325	0.30368	-0.000495933	0.839295	0.00307975	0.201301	0.00382463	0.110662	-0.00353561	0.157116	0.000373427	0.881688	0.00139274	0.582126	0.00262542
rs66467047	-0.0171684	0.0155716	-0.00392202	0.222871	-0.00197026	0.539085	0.00911362	5.4549e-05	-0.00673648	0.00362939	-0.00394602	0.0858231	0.00236348	0.300309	-0.00832835	0.000223623	-0.00461975	0.0388124	0.000186492	0.935334	-0.00635922	0.00539421	-0.00111017	0.65487	-0.0071921	0.00329519	0.000798965	0.726292	-0.00293374	0.194548	0.00356755	0.138359	0.00549426	0.0150653	4.24045e-05	0.984994	-0.00160239	0.488226	-0.00402385	0.0773604	-0.00385005	0.0893701	0.0099561	2.45003e-05	-0.00159564	0.500566	-0.00110547	0.643611	0.000169098
rs66736578	-0.0171684	0.0155716	-0.00396107	0.218313	-0.00199169	0.534692	0.00910036	5.59537e-05	-0.00674733	0.00357605	-0.00396839	0.0840681	0.00236012	0.30101	-0.00832969	0.000223182	-0.00462629	0.038541	0.000192778	0.933161	-0.00636796	0.00533213	-0.00111025	0.654852	-0.0071911	0.00329992	0.000765936	0.737186	-0.00290653	0.19873	0.00356998	0.138103	0.00547943	0.0153427	2.41987e-05	0.991436	-0.00159301	0.490787	-0.00400725	0.0785977	-0.00384737	0.0896016	0.00995541	2.45448e-05	-0.0015829	0.504003	-0.00109824	0.645791	0.000156928
rs608760	0.00726623	0.271805	-0.00103275	0.730976	0.00155367	0.603803	-0.00720062	0.000624003	0.00377993	0.0799591	0.00260059	0.224456	-0.0022441	0.291292	0.00783561	0.000194567	0.00497928	0.0168664	0.00180688	0.398839	0.00859097	5.48754e-05	0.000928963	0.687845	0.00202082	0.375083	-0.00338541	0.111416	0.00443078	0.0355198	-0.00248772	0.267474	-0.00457742	0.0297597	0.00184459	0.379942	0.00165588	0.442148	0.00129591	0.541555	0.000217268	0.918066	-0.00580007	0.00838657	0.00119021	0.590024	-7.91203e-05	0.971671	-0.00213746
rs9838751	-0.0169804	0.0167732	-0.00408931	0.203898	-0.00210326	0.512176	0.00917887	4.84703e-05	-0.00676544	0.00349663	-0.00404253	0.0785209	0.00241682	0.289682	-0.00825563	0.000254799	-0.00467823	0.0364661	0.000230711	0.920071	-0.00629491	0.00589589	-0.0011046	0.656587	-0.00732418	0.00277294	0.000860545	0.706226	-0.00295298	0.191773	0.00364417	0.130208	0.00549952	0.0149993	-3.97512e-05	0.985937	-0.00165601	0.473925	-0.00393774	0.0840081	-0.00388213	0.0868296	0.00995811	2.45519e-05	-0.00152756	0.519147	-0.00107428	0.653098	0.000108179
rs1248842	0.00185447	0.891298	0.00418566	0.495245	-0.00304408	0.618659	-0.00127404	0.766564	-0.00278497	0.527257	-0.0038098	0.383047	0.0079505	0.0666671	0.000310282	0.942293	-0.00314315	0.459299	-0.00325888	0.455612	-0.00807808	0.0629651	0.00176851	0.707489	0.00249798	0.590649	0.00232615	0.591618	-0.00423563	0.324239	0.00874328	0.0557443	0.00841251	0.0501154	0.00263068	0.539141	-0.00619979	0.158044	0.0138202	0.00141181	0.00576709	0.180442	-0.00726702	0.10561	-0.00065697	0.88417	-0.00267742	0.556056	0.00903761
rs76997666	-0.0310586	0.194257	0.017541	0.10776	0.0282375	0.00937315	0.00586652	0.441538	0.0129543	0.0975533	0.00369684	0.633452	-0.000170853	0.982289	0.0113083	0.137318	-0.0125222	0.0971748	0.00605051	0.435011	-0.00611526	0.427615	0.00442344	0.597223	-0.000338825	0.967263	-0.00329487	0.668662	0.0101996	0.181397	-0.0176334	0.0298144	0.0126254	0.0978825	-0.00113659	0.881242	0.0265062	0.000676146	-0.00392165	0.609932	0.00242585	0.751091	-0.00777767	0.328694	-0.0102334	0.200472	-0.00565184	0.482971	0.00266254
rs60086557	-0.0175001	0.0137809	-0.00404666	0.20894	-0.00188991	0.556131	0.00910746	5.59553e-05	-0.00686395	0.00306254	-0.00416155	0.0702598	0.00223541	0.327651	-0.00837866	0.000207198	-0.00454537	0.042226	0.000452249	0.844145	-0.0063351	0.00561005	-0.000906094	0.71545	-0.00722849	0.00316385	0.00113743	0.618515	-0.0029066	0.199073	0.00362071	0.13289	0.00549572	0.0151192	-4.44697e-06	0.998427	-0.00159153	0.49154	-0.00392009	0.0855616	-0.00399169	0.0784372	0.00961148	4.70098e-05	-0.00147479	0.533887	-0.00113493	0.635062	0.000198912
rs1146759	0.0103224	0.174991	0.00569172	0.0991951	9.04167e-05	0.979031	-0.00138983	0.564855	0.00341812	0.16743	0.00143077	0.560061	0.000407904	0.867188	-0.000811071	0.736666	-0.000668831	0.779603	-0.00262146	0.285967	-0.00358964	0.141786	7.90395e-05	0.97623	0.00602446	0.0211663	0.00389408	0.110427	-0.00274998	0.255286	0.000152636	0.952715	-0.00132959	0.582089	-0.00186271	0.439549	-0.00127326	0.60632	0.00236601	0.331241	0.00382265	0.11456	-0.00362746	0.150829	7.07421e-05	0.977739	0.00152583	0.550747	0.00296463
rs13084351	0.00646988	0.382942	0.000108681	0.974346	-0.00101027	0.764321	-0.00694295	0.00338932	0.00794022	0.00108399	0.00431083	0.0736467	0.00632561	0.00822961	0.00949088	6.10983e-05	0.00467627	0.0462353	0.00545987	0.0235583	0.00814624	0.000680379	0.000342813	0.89512	0.0033012	0.19761	-0.00350161	0.143635	0.00380006	0.109245	-0.00202822	0.422161	-0.00199511	0.400164	0.00737754	0.00181421	-0.00215245	0.374721	0.00585545	0.0142919	0.00444186	0.0617723	-0.0100643	4.84689e-05	0.00553298	0.0260878	0.00311536	0.214227	-0.000915278
rs1146758	0.00955141	0.204296	0.00621494	0.0687807	0.000170528	0.960036	-0.000976858	0.682582	0.0026185	0.285094	0.000995488	0.681943	0.000458626	0.849278	-0.000872663	0.714595	-0.00107607	0.649073	-0.0026141	0.282185	-0.00394813	0.102414	-0.000328011	0.900532	0.00533022	0.0392633	0.00384429	0.111208	-0.00260624	0.275849	-0.000569482	0.823042	-0.000179392	0.940177	-0.00229364	0.336063	-0.000597831	0.806808	0.00294238	0.22199	0.00382108	0.110876	-0.00360784	0.148676	0.000319202	0.898734	0.00135911	0.591149	0.00278122
rs1146757	0.00350333	0.786168	-0.00396279	0.506132	-0.00537396	0.365485	-0.0031272	0.450276	0.00587182	0.167365	0.00964541	0.0222131	-0.0112781	0.00705973	-0.00299571	0.469309	0.0121397	0.00308272	-0.00484034	0.250835	0.00766033	0.0677838	0.00597376	0.188761	0.00710725	0.112542	-0.0070961	0.0901054	0.00485905	0.241462	-0.00317226	0.472912	-0.0153056	0.000222977	-0.00917014	0.0266054	0.00141318	0.73862	-0.0117896	0.00479178	-0.0015062	0.717122	0.000809836	0.851601	0.0013525	0.755625	-0.00151025	0.730574	0.0028466
rs74677684	-0.0243443	0.250405	0.00622636	0.521485	0.00424686	0.661111	-0.010321	0.132061	0.0230037	0.00106427	0.0161368	0.0206239	0.00112476	0.870965	0.0050893	0.457353	0.0137984	0.0419449	-0.00130566	0.851452	0.00749713	0.279761	0.00570803	0.447867	0.00209077	0.777846	-0.0118337	0.0874443	0.00881439	0.198799	-0.00197872	0.786532	-0.012296	0.0729364	0.01334	0.0511455	0.00566273	0.418508	0.00318411	0.645124	0.00745203	0.27854	-0.00981378	0.171098	0.00330781	0.645664	0.00418282	0.564644	-0.00142224
rs4261888	0.00617861	0.404717	6.74043e-06	0.998408	-0.000860233	0.798475	-0.00700275	0.00311698	0.00777037	0.00138097	0.00421235	0.0804104	0.00657161	0.00603428	0.00958408	5.14709e-05	0.00475875	0.0424707	0.00555839	0.0211309	0.0082044	0.000620693	0.000230215	0.929441	0.0032788	0.200568	-0.00371677	0.120515	0.00384049	0.105447	-0.00210228	0.405313	-0.00205175	0.38681	0.00741156	0.00172329	-0.00224884	0.35359	0.00599352	0.0121347	0.00459211	0.053415	-0.0100461	4.98173e-05	0.00564872	0.0230881	0.00320776	0.200841	-0.00100114
rs28671202	-0.0171442	0.0157533	-0.0038257	0.234578	-0.00218764	0.495392	0.00905846	6.08578e-05	-0.00699544	0.00253261	-0.0042821	0.0623977	0.00206752	0.365063	-0.00823813	0.000262708	-0.00462061	0.038838	0.000219813	0.923837	-0.00627138	0.0060855	-0.00089575	0.718424	-0.00708995	0.00377666	0.00100502	0.65979	-0.00286115	0.205969	0.0036477	0.129839	0.00522979	0.0207207	-0.000327301	0.884611	-0.00132636	0.566272	-0.00414012	0.0692726	-0.00385075	0.0894165	0.0095724	5.00338e-05	-0.00138721	0.558265	-0.00111233	0.641655	0.000108655
rs1146755	0.00209466	0.868882	-0.00363523	0.534105	-0.00623849	0.284257	-0.00364191	0.370416	0.00538611	0.197019	0.00981619	0.0177695	-0.0110073	0.00738993	-0.0042256	0.298417	0.0117971	0.00339205	-0.0048349	0.242627	0.00901265	0.0285785	0.00652687	0.143369	0.00790591	0.0720406	-0.0069225	0.0921158	0.00483777	0.234811	-0.00377657	0.38407	-0.0153333	0.000164902	-0.008476	0.036814	0.00308951	0.457345	-0.0129965	0.001536	-0.00134148	0.742352	0.000523969	0.901868	0.00186092	0.662666	-0.000329455	0.938994	0.00358007
rs1248850	-0.0126473	0.0534961	-0.0048628	0.10261	0.000467307	0.874981	0.00621665	0.00290053	-0.0081915	0.000130201	-0.00416757	0.0497093	-0.00541944	0.0101757	-0.00661428	0.00151747	-0.00282633	0.171433	-0.00240531	0.257544	-0.0032791	0.120629	3.32771e-05	0.988421	-0.00672054	0.00293515	-2.49916e-05	0.990548	-0.000997658	0.633155	0.00202881	0.362156	0.00185001	0.375844	-0.0039631	0.0571856	0.00231101	0.279361	-0.00679958	0.00124235	-0.00658872	0.00165832	0.0106974	9.3044e-07	-0.00448509	0.0404705	-0.00343992	0.119297	-0.00122685
rs1146754	0.00991636	0.187002	0.00623227	0.0675619	0.000117582	0.972393	-0.000519753	0.827487	0.00274477	0.261754	0.00119245	0.622954	0.000480766	0.841852	-0.000936073	0.694405	-0.00151191	0.521931	-0.00255302	0.292846	-0.00417592	0.0835969	-0.0001717	0.947756	0.00553435	0.0320696	0.00360907	0.134221	-0.00282565	0.236696	-0.000684518	0.787752	-0.000523493	0.826383	-0.00194122	0.41482	-9.88094e-05	0.967709	0.00290671	0.226916	0.00367935	0.124161	-0.00320512	0.198788	-2.05077e-05	0.993466	0.000733546	0.771532	0.00264657
rs1146753	0.00189502	0.881139	-0.00346836	0.552647	-0.00537965	0.355325	-0.00385097	0.343102	0.00524684	0.208389	0.00946304	0.0221717	-0.0111897	0.00641395	-0.00378443	0.351229	0.0120325	0.00277835	-0.00505698	0.221196	0.00902832	0.0281446	0.0070862	0.111756	0.00761893	0.0826949	-0.00761806	0.0635347	0.00487769	0.230509	-0.0038327	0.376576	-0.0153409	0.000161237	-0.00870623	0.0318202	0.00300796	0.46888	-0.013132	0.00135533	-0.00118523	0.771252	8.60056e-05	0.983837	0.0019355	0.649711	-0.000178679	0.966858	0.00329489
rs1146752	0.00438173	0.612853	-0.00215794	0.583396	0.00443076	0.258631	-0.00270202	0.326708	-0.00394242	0.163081	-0.00139374	0.619077	-0.0123021	9.87653e-06	0.00076147	0.782049	0.00164405	0.546624	-0.00454308	0.10513	0.00344384	0.216798	0.00102702	0.734081	-0.00171781	0.564273	-0.00152794	0.583084	0.00246702	0.371147	-0.00141574	0.629923	-0.00465179	0.0915318	-0.00657237	0.0168411	0.00567745	0.0439782	-0.00585287	0.0351773	-0.00569603	0.0393367	0.00436249	0.129415	-0.00554393	0.0549227	-0.00393551	0.176753	-0.00246109
rs34859143	0.00795383	0.495434	0.00331066	0.534447	-0.00154794	0.770739	-0.0140485	0.000165058	0.00999285	0.00894365	0.00931826	0.0139632	0.0138317	0.00024045	0.0096664	0.00948468	0.0060727	0.100091	0.00982573	0.00960673	0.0153841	4.57837e-05	0.00436706	0.285265	0.00746767	0.0636365	-0.00223175	0.553629	0.00475263	0.203021	-0.00442922	0.264889	0.00225712	0.545275	0.0118101	0.00150847	-0.0059631	0.117951	0.0109979	0.00345687	0.0100345	0.00732446	-0.0134334	0.000576167	0.00370811	0.343702	-0.00293321	0.457876	0.00897157
rs1146751	-0.0127256	0.0521149	-0.00486442	0.102564	0.000379895	0.898245	0.00618557	0.00305013	-0.00825155	0.000116501	-0.00425081	0.0453642	-0.00543757	0.00994039	-0.00654032	0.00171698	-0.00288593	0.162659	-0.00237663	0.263355	-0.00329839	0.118529	-4.01999e-06	0.998601	-0.00674463	0.00284008	-5.97149e-05	0.977421	-0.000975619	0.640743	0.00197523	0.375059	0.00185021	0.375883	-0.00393353	0.0591153	0.00228248	0.28543	-0.00684097	0.00116219	-0.00649541	0.00193314	0.0106995	9.30494e-07	-0.00445487	0.0418811	-0.00348158	0.11496	-0.00127633
rs1248851	0.00196093	0.877045	-0.00335887	0.565284	-0.00528083	0.364273	-0.00390242	0.336762	0.0051996	0.212583	0.00946369	0.0221825	-0.0112083	0.00633399	-0.00374842	0.355899	0.0118675	0.00317977	-0.00503955	0.222859	0.00888841	0.0307002	0.00702454	0.114972	0.00763899	0.0819427	-0.00758503	0.0647291	0.00466711	0.251331	-0.00375848	0.385959	-0.0154849	0.000140109	-0.00870517	0.0318652	0.00306306	0.460841	-0.0130778	0.00142105	-0.00136582	0.737633	4.84315e-05	0.990899	0.00181476	0.670262	-0.000348603	0.935399	0.00326912
rs191761480	0.0209542	0.419356	-0.00311494	0.78721	-0.000914242	0.936655	0.00483423	0.552936	0.0107104	0.200064	0.0116275	0.16044	-0.0179494	0.0291713	0.0111397	0.171194	0.0037913	0.638305	0.00877767	0.290384	0.00768997	0.350939	0.0109887	0.217848	-0.00751444	0.392865	-1.30826e-05	0.998732	0.00729187	0.371478	-0.00779466	0.370689	-0.0113451	0.164228	-0.0186597	0.0217911	-0.00548594	0.51097	0.00983327	0.231512	0.0137014	0.0938467	-0.0128612	0.132065	0.0040484	0.636826	0.000369344	0.965944	0.00858545
rs401242	0.00966947	0.198808	0.00599607	0.0790676	0.000429167	0.899627	-0.000997061	0.676303	0.00271027	0.26842	0.00107686	0.657455	0.000497701	0.836567	-0.000835637	0.726135	-0.001224	0.604632	-0.0024943	0.304703	-0.00385976	0.110235	-0.000432152	0.869167	0.00534384	0.0387121	0.00393636	0.102813	-0.002672	0.263784	-0.00061284	0.809765	-0.000102337	0.965842	-0.0021902	0.358182	-0.000622365	0.79899	0.00293978	0.222274	0.00392604	0.101315	-0.00359496	0.150028	0.000248277	0.921131	0.00132714	0.599818	0.00285953
rs2172845	-0.0172713	0.0150436	-0.00388822	0.227257	-0.0027655	0.389022	0.00933554	3.61885e-05	-0.0070353	0.00240182	-0.00427319	0.0630457	0.00200707	0.379431	-0.0081999	0.000282083	-0.00458118	0.0406076	0.000171335	0.940621	-0.00641322	0.00504501	-0.000940558	0.705073	-0.00705898	0.00394334	0.00108763	0.633929	-0.00284931	0.208021	0.00365194	0.129537	0.00521946	0.0210213	-0.00028158	0.900676	-0.00129206	0.576494	-0.00402594	0.0774167	-0.00376891	0.0965599	0.00986824	2.92496e-05	-0.00136157	0.56571	-0.00113163	0.636012	3.60619e-05
rs385115	0.00953737	0.20494	0.00589388	0.0842556	0.000328349	0.923108	-0.00106532	0.655477	0.00273266	0.26441	0.00110562	0.64886	0.00051484	0.830996	-0.000835948	0.725996	-0.00117963	0.617738	-0.00242692	0.317875	-0.00377454	0.118261	-0.000366657	0.888837	0.00537863	0.0374314	0.00394596	0.101923	-0.0025816	0.280208	-0.000648369	0.798936	-0.000170148	0.94323	-0.00227176	0.340491	-0.000636391	0.794527	0.002932	0.223427	0.00394159	0.0999172	-0.00365416	0.143371	0.000209853	0.933296	0.00128965	0.61011	0.00289939
rs421983	-0.0129067	0.0487582	-0.00485635	0.103087	0.000113674	0.969472	0.00652422	0.00177522	-0.00831928	0.000101995	-0.00433334	0.0412993	-0.00539856	0.0104697	-0.00657468	0.00161944	-0.00297017	0.150652	-0.00244021	0.250689	-0.00336214	0.111502	0.000135423	0.952905	-0.00687418	0.00234683	-9.9027e-05	0.962558	-0.00110191	0.598071	0.002033	0.361163	0.00176479	0.398224	-0.00383399	0.0657763	0.00222706	0.297181	-0.00696739	0.000937298	-0.00635176	0.00242647	0.0108432	6.60019e-07	-0.00439754	0.0445437	-0.00336926	0.127073	-0.00143434
rs1603201	-0.0173886	0.0501433	-0.00654353	0.0999463	-0.000981834	0.804418	0.00963637	0.000564601	-0.00978868	0.000639563	-0.00765738	0.00706815	0.00152725	0.588521	-0.000207831	0.940665	-0.00108543	0.694777	-0.00212531	0.454762	-0.00213919	0.449355	0.000121747	0.968393	-0.00316948	0.295038	-0.00676628	0.0165685	-0.00181909	0.515639	0.00507773	0.0879926	-0.00216404	0.439083	0.00019402	0.944552	0.000943625	0.741594	-0.00271636	0.33524	-0.000314309	0.910761	0.0116507	6.58334e-05	0.000808732	0.782609	-0.00380413	0.198217	-0.000813724
rs77210894	0.0059087	0.587758	-0.000751715	0.877931	0.0110631	0.0233959	-0.00158169	0.645722	-0.0096766	0.00609308	-0.00879782	0.0119203	-0.0114044	0.00103367	0.00357111	0.298809	-0.00596973	0.0796329	-0.00346501	0.322411	-0.00086111	0.804653	-0.00371385	0.325788	-0.00797874	0.0322012	0.00364589	0.294252	0.000569399	0.868712	0.000303475	0.934103	0.00411454	0.232004	-0.00388588	0.257771	0.0068564	0.0515264	4.99188e-05	0.988522	-0.0071286	0.038902	0.00710146	0.0480195	-0.00939916	0.0091383	-0.0061399	0.0913241	-0.00598512
rs1603202	-0.00430914	0.515828	-0.00380348	0.205677	-0.00125323	0.675686	-0.000347723	0.868943	0.000679844	0.753075	-0.000979744	0.647579	0.00608973	0.00422814	0.00747055	0.000387384	0.00314689	0.131429	0.00303024	0.15761	0.00513935	0.015953	0.000494052	0.830861	0.000988245	0.664537	-0.00673841	0.00155394	0.00200835	0.341188	0.00134906	0.548164	-0.00310246	0.141263	0.00579768	0.00584699	-0.00123202	0.567814	0.00310014	0.144705	0.0032439	0.12503	-0.00147411	0.503379	0.00479232	0.0302462	0.00041898	0.851017	-0.00125811
rs77792514	0.00557816	0.60821	-0.000905122	0.853121	0.0106727	0.0285771	-0.00144999	0.673107	-0.00971425	0.00584529	-0.00891574	0.0107428	-0.0113408	0.00108917	0.00352617	0.304411	-0.00599662	0.0779723	-0.00351925	0.314376	-0.000886573	0.798786	-0.00342177	0.364771	-0.00814205	0.0286656	0.00343183	0.323001	0.000552316	0.872481	0.0003718	0.91923	0.00388925	0.258064	-0.00405628	0.23698	0.0066726	0.057853	8.85412e-06	0.997962	-0.00729743	0.0343119	0.00686254	0.0557827	-0.00976031	0.00673039	-0.00603532	0.0966168	-0.00615225
rs1312997	0.00240079	0.849776	-0.00353784	0.544781	-0.00565476	0.331349	-0.00366888	0.366526	0.00518503	0.213924	0.00958668	0.0205202	-0.0115974	0.00473649	-0.0036873	0.36385	0.0119804	0.00290546	-0.00491876	0.234188	0.00912958	0.0264646	0.0076245	0.0871423	0.00781818	0.0750566	-0.00770089	0.060776	0.00519324	0.201849	-0.00435833	0.3148	-0.015256	0.000175952	-0.00846331	0.0369565	0.0030805	0.458337	-0.0130497	0.00145699	-0.00151357	0.710499	-8.47602e-05	0.984074	0.00188828	0.657775	-0.000167297	0.968975	0.00337365
rs73132094	-0.0164037	0.0842579	-0.00345278	0.415949	-0.00104449	0.804983	0.0100941	0.00071827	-0.0104684	0.000628031	-0.00963222	0.00150764	0.000507111	0.866401	-0.000642549	0.829361	-0.00266793	0.366343	-0.00314254	0.300612	-0.00528041	0.0803043	-0.00241821	0.461248	-0.00474923	0.141896	-0.00782503	0.00944686	-0.00153415	0.607618	0.00446511	0.160006	-0.00206607	0.489017	0.00223628	0.452773	0.00190398	0.533197	-0.00116819	0.697916	-0.00139412	0.641499	0.0138607	8.71273e-06	-0.00103866	0.739985	-0.00580309	0.0660677	-0.000981095
rs10454775	0.00173688	0.796214	0.00529066	0.0827013	-0.00144193	0.63512	0.00192588	0.36696	0.001631	0.456219	0.00157369	0.468574	0.00147798	0.493092	-0.00797118	0.000185395	-0.00437779	0.0383052	-0.000590161	0.78584	-0.00762101	0.00041816	-0.00147868	0.528215	-0.000196548	0.932192	0.0080285	0.000197342	-0.00370111	0.0833138	-0.000126939	0.955511	0.00602175	0.00481431	-0.00205209	0.335449	-0.00211069	0.33408	0.000276369	0.897854	0.000111406	0.958516	-0.000833868	0.708633	-0.00162269	0.468907	0.00204949	0.364394	0.00271049
rs58002712	-0.00337257	0.633287	-0.00112852	0.72467	0.00111125	0.727916	0.00119235	0.595925	-0.00328821	0.153961	0.000134938	0.952968	-0.00733788	0.00123578	-0.00760041	0.000716044	-0.00227428	0.306881	-0.000963806	0.673576	-0.00256462	0.259722	6.43389e-05	0.979208	-0.00584119	0.0163398	0.00434897	0.0556128	0.000507042	0.821828	-0.00128091	0.593153	0.00363495	0.106222	-0.00487308	0.0299205	0.0021197	0.356792	-0.00590061	0.00928185	-0.00698146	0.00197304	0.0051649	0.027887	-0.00538399	0.0224062	-0.0012701	0.593301	-0.000813984
rs4856260	-0.0033681	0.633724	-0.0010866	0.734502	0.00111455	0.727139	0.00117199	0.602217	-0.00326102	0.157395	0.000189008	0.934158	-0.00732904	0.00125265	-0.00759761	0.000719311	-0.00224303	0.313572	-0.000951453	0.677521	-0.0025541	0.261683	4.65952e-05	0.984941	-0.00579029	0.017298	0.00437073	0.0543997	0.000489932	0.827743	-0.00125521	0.600587	0.00358842	0.110772	-0.0048784	0.0297413	0.00215082	0.349774	-0.0059147	0.00911488	-0.00703804	0.0018125	0.00520721	0.0266304	-0.00536277	0.0229407	-0.00126308	0.595344	-0.00078335
rs78552127	0.0053459	0.622266	-0.00117416	0.809804	0.0107271	0.0274429	-0.00176278	0.60724	-0.00942111	0.0073833	-0.00853266	0.0144155	-0.0116471	0.000773899	0.00350084	0.306844	-0.0055636	0.10124	-0.00329959	0.344475	-0.000925732	0.789655	-0.00301874	0.422964	-0.00773187	0.0373154	0.00337724	0.329705	0.00104584	0.76068	2.54977e-05	0.994439	0.00406318	0.236359	-0.00385471	0.260057	0.00708732	0.0434743	0.000288779	0.93346	-0.0072726	0.0345331	0.00686722	0.0551035	-0.00972279	0.00682681	-0.00588315	0.10458	-0.00599867
rs1694924	-0.00759454	0.273825	-0.00577146	0.0657348	0.00216292	0.489094	0.00447519	0.0417191	-0.0086133	0.000133144	-0.00552043	0.0135634	-0.00711131	0.00135884	0.000304808	0.889591	0.00054858	0.80094	-0.00402053	0.07221	0.00111787	0.615228	0.0013905	0.564577	-0.00277692	0.24302	-0.0054012	0.015004	0.000515987	0.814604	0.00196154	0.402476	-0.0045103	0.0402775	-0.00412827	0.0598337	0.00420079	0.0618399	-0.00543973	0.0141299	-0.00380065	0.0847809	0.00979888	1.95855e-05	-0.0028945	0.209044	-0.00458571	0.0484961	-0.00208404
rs1845640	-0.0172206	0.0523465	-0.00672799	0.0905969	-0.000876834	0.824897	0.00976674	0.000471773	-0.00962115	0.000787038	-0.00758788	0.00757642	0.00147041	0.602311	-0.000226019	0.935454	-0.00108134	0.695738	-0.00221805	0.435112	-0.0021682	0.443028	0.00026252	0.931881	-0.00303865	0.315211	-0.00688566	0.0147072	-0.00211324	0.449926	0.00517915	0.0816938	-0.00237336	0.3959	0.000248734	0.92892	0.000872151	0.76044	-0.00281696	0.317433	-0.000356981	0.898662	0.0115078	8.02383e-05	0.000752228	0.797366	-0.0035674	0.227381	-0.000783391
rs6802287	0.00537479	0.621147	-0.000540442	0.912018	0.0110264	0.0237728	-0.00154331	0.653606	-0.0092754	0.00853408	-0.00839629	0.0163603	-0.011715	0.000746054	0.00363715	0.289744	-0.00526514	0.12196	-0.00396694	0.257038	-0.000860018	0.804804	-0.00252746	0.503471	-0.00788692	0.0341577	0.00342018	0.324953	0.00117155	0.733668	0.000136612	0.970295	0.00360675	0.294558	-0.00414069	0.227655	0.00693413	0.0488517	-0.000102242	0.976484	-0.0076271	0.0270621	0.00736055	0.0403236	-0.00966831	0.00729933	-0.00569158	0.117352	-0.00594871
rs6791120	0.00588207	0.58872	-0.000575965	0.906283	0.0109158	0.0252464	-0.00172402	0.616144	-0.00916281	0.00936581	-0.00812125	0.0202162	-0.0117452	0.000722597	0.00362443	0.291421	-0.00475526	0.162452	-0.00370434	0.289865	-0.000854411	0.806046	-0.00265314	0.482494	-0.0074218	0.0462344	0.00351176	0.312154	0.00134791	0.695443	-3.70481e-05	0.991942	0.00359035	0.296742	-0.00399923	0.243919	0.00693188	0.0489159	-0.000195274	0.955102	-0.00770437	0.025543	0.00734016	0.0408828	-0.00959276	0.00777012	-0.0057154	0.115821	-0.00602773
rs6802379	0.00528545	0.626195	-0.00122865	0.801158	0.0107344	0.0273381	-0.00177058	0.60565	-0.00943621	0.00728894	-0.0085304	0.014441	-0.0116403	0.000779361	0.00350507	0.306259	-0.00556816	0.100959	-0.00327493	0.348091	-0.000933202	0.787997	-0.00301699	0.423231	-0.00772997	0.0373612	0.0033679	0.331041	0.00102981	0.764238	5.81683e-05	0.987314	0.00405542	0.237253	-0.00387369	0.257716	0.00707859	0.0437324	0.000285384	0.93424	-0.0072771	0.0344208	0.00687518	0.0548214	-0.00972449	0.00681683	-0.00588464	0.104491	-0.00600407
rs11716886	0.00717254	0.333316	0.000380566	0.910336	-0.000836384	0.803959	-0.00718568	0.00241972	0.00790383	0.00113953	0.00438489	0.0687656	0.00652474	0.00640428	0.0094923	6.06925e-05	0.00487626	0.037617	0.00506883	0.0355007	0.00798522	0.000865269	0.000324475	0.900679	0.00337211	0.188053	-0.0034929	0.144533	0.00387224	0.102595	-0.00209623	0.406651	-0.00208441	0.379289	0.00722348	0.00225289	-0.00211527	0.382909	0.00609058	0.0108077	0.00417317	0.0791979	-0.0101476	4.17541e-05	0.00538708	0.0302518	0.00290844	0.246115	-0.000923991
rs74345243	0.00480713	0.657687	-0.00108689	0.823701	0.0109702	0.0241293	-0.00188111	0.583401	-0.00974908	0.00557594	-0.00897078	0.0101157	-0.0114289	0.000972471	0.00382124	0.264767	-0.00568646	0.0939791	-0.00362023	0.299716	-0.00122582	0.723959	-0.00270833	0.472325	-0.00777742	0.0362546	0.00336511	0.331528	0.000883781	0.796911	0.000164201	0.964208	0.00389609	0.256274	-0.0041177	0.229021	0.0067056	0.0561373	-6.85721e-05	0.984185	-0.00722851	0.0356753	0.00711352	0.0469602	-0.00974842	0.00668739	-0.00559686	0.122617	-0.00645391
rs74627733	-0.0109452	0.247833	0.000799135	0.851967	-0.00333779	0.434435	0.00535783	0.0752561	-0.00116452	0.706062	0.00141453	0.644351	0.0022146	0.466665	-0.014435	1.60784e-06	-0.0066781	0.0251218	0.00309359	0.312865	-0.00926303	0.0023688	-0.00203608	0.538639	-0.00904878	0.00555857	0.00976275	0.00133766	-0.00275693	0.360629	0.000362253	0.910162	0.0122256	4.98644e-05	-0.000848316	0.777808	-0.00317744	0.302475	-0.00373986	0.218331	-0.00585244	0.0528132	0.00439029	0.162961	-0.00328103	0.298916	0.00247787	0.436551	0.00128131
rs1248849	0.0092698	0.217432	0.00628069	0.0655577	0.000484681	0.886607	-0.000914576	0.701441	0.00285721	0.24284	0.00119873	0.621211	0.000662595	0.783375	-0.00079359	0.739133	-0.00137059	0.561658	-0.00254878	0.293744	-0.00377539	0.117845	-0.000512173	0.845057	0.0053059	0.0399032	0.00378914	0.115944	-0.00286968	0.229582	-0.000576207	0.820747	-0.000153376	0.948771	-0.00201249	0.398009	-0.000599506	0.806019	0.00275963	0.25141	0.00380122	0.112262	-0.00377075	0.130681	5.50321e-05	0.982473	0.00109428	0.664969	0.00282819
rs77922770	0.00524316	0.629247	-0.00101334	0.835588	0.0106041	0.0294045	-0.00153832	0.654064	-0.00964723	0.00613371	-0.00879618	0.0117443	-0.0115673	0.000851085	0.00353659	0.302408	-0.00584456	0.0854436	-0.00339957	0.330531	-0.00103998	0.764647	-0.0029535	0.43352	-0.00813838	0.0285546	0.00318972	0.357738	0.000851283	0.804378	7.87585e-05	0.982842	0.00384858	0.262504	-0.00408207	0.233454	0.00697385	0.0471677	2.32734e-05	0.994636	-0.00732196	0.0334997	0.007124	0.0468163	-0.00982201	0.00632833	-0.00568209	0.117322	-0.00618006
rs113241405	-0.0110195	0.244809	0.00077163	0.857025	-0.00334325	0.433747	0.00544166	0.0708615	-0.00111159	0.718892	0.00140588	0.64644	0.00225386	0.458894	-0.0145514	1.33099e-06	-0.00659082	0.0271174	0.00299663	0.328373	-0.00920522	0.00252751	-0.00214488	0.51724	-0.00889769	0.00641255	0.00972828	0.00139446	-0.00275763	0.360607	0.00033882	0.915967	0.0122725	4.68113e-05	-0.000780479	0.795204	-0.00310768	0.313319	-0.00370142	0.223195	-0.00595625	0.0487934	0.00441428	0.160762	-0.00339606	0.282394	0.00245681	0.440555	0.00125247
rs116240441	-0.0268311	0.195729	-0.0233788	0.0147716	-0.0021727	0.82022	-0.00903775	0.173293	0.0186136	0.00639044	0.0235963	0.000493334	-0.0112702	0.0930178	-0.00464976	0.483628	0.0195348	0.00297504	-0.00335609	0.619361	0.0166446	0.0132948	0.0167614	0.0212141	0.0206794	0.00390662	-0.0172793	0.0100223	0.00792838	0.233167	-0.0126602	0.0740286	-0.00951832	0.152002	-0.00826204	0.212601	-0.00983188	0.147482	-0.00609436	0.36285	0.00562648	0.398392	0.000186584	0.978532	0.00292218	0.67469	0.00291986	0.677813	0.00132153
rs75082056	0.00528449	0.626619	-0.00101673	0.835061	0.0106307	0.0290146	-0.00155709	0.650149	-0.00963822	0.00618466	-0.00873438	0.0123535	-0.0116242	0.00080293	0.00350947	0.306167	-0.00584467	0.0854615	-0.00347156	0.32043	-0.00116181	0.738054	-0.00306224	0.416825	-0.00809089	0.0295112	0.00313748	0.365703	0.000952324	0.781733	-5.26826e-05	0.988523	0.00382953	0.264911	-0.00413529	0.227452	0.00693776	0.0483407	3.64008e-05	0.991612	-0.00731766	0.033617	0.00718422	0.0450059	-0.00973316	0.00682331	-0.00598206	0.0992189	-0.00632028
rs57700310	-0.00423758	0.582104	-0.000165191	0.962022	0.00297998	0.38894	0.00269074	0.269935	-0.00556406	0.0261281	-0.00328761	0.185214	-0.00484134	0.0494243	-0.00753458	0.0019879	-0.00720383	0.00284803	0.000379135	0.878599	-0.00654968	0.00795818	-0.00264566	0.323788	-0.00961214	0.000274723	0.0080946	0.00102171	-0.00128949	0.597513	0.000250413	0.923291	0.00987342	5.22802e-05	-0.0026485	0.276655	0.00168266	0.50016	-0.00222669	0.36547	-0.00765368	0.00176442	0.00630375	0.013367	-0.00713494	0.0052771	-0.00147558	0.567325	-0.00199076
rs111352115	-0.0100029	0.292322	0.000483187	0.910388	-0.00385251	0.368154	0.00551882	0.0676651	-0.00121134	0.695644	0.00162473	0.597003	0.00157029	0.606771	-0.0142582	2.29729e-06	-0.00675791	0.02382	0.0032265	0.293879	-0.00930039	0.00234014	-0.00178025	0.591931	-0.00877937	0.00731033	0.0100308	0.00101402	-0.0026668	0.377885	0.000381691	0.905626	0.0120158	7.0232e-05	-0.00108041	0.720065	-0.00295528	0.338885	-0.00373717	0.219957	-0.00589872	0.051619	0.00447581	0.156083	-0.00350621	0.268317	0.00248615	0.436301	0.00150954
rs112042139	0.00508481	0.639617	-0.00104448	0.830601	0.0105055	0.030935	-0.00159505	0.642167	-0.00968266	0.00594605	-0.00881859	0.011528	-0.0115933	0.000827924	0.00348295	0.309778	-0.00589288	0.0828757	-0.00342776	0.326514	-0.00109139	0.753369	-0.00298415	0.428745	-0.00815786	0.0281702	0.00318561	0.358335	0.000798141	0.816357	8.72111e-05	0.981	0.00388325	0.258208	-0.00409195	0.232302	0.00697274	0.0471919	2.98399e-05	0.993123	-0.00724514	0.0353929	0.00704778	0.0492089	-0.00976853	0.00661715	-0.00571508	0.115192	-0.00616731
rs113852696	-0.0109441	0.247869	0.000795603	0.852609	-0.00339597	0.426454	0.00537062	0.0745518	-0.00119515	0.698693	0.00139	0.650089	0.00223062	0.463432	-0.0144112	1.67093e-06	-0.00668874	0.0248856	0.00308168	0.314714	-0.00923254	0.0024478	-0.00202702	0.540431	-0.00902195	0.00569867	0.00972731	0.00139229	-0.00277622	0.357262	0.000342549	0.915026	0.0122137	5.06761e-05	-0.000831513	0.782089	-0.00316468	0.304403	-0.00376149	0.215663	-0.0058666	0.0522336	0.00434381	0.167445	-0.00330526	0.295343	0.00247001	0.43799	0.00133592
rs74782009	-0.0109441	0.247869	0.000795603	0.852609	-0.00339597	0.426454	0.00537062	0.0745518	-0.00119515	0.698693	0.00139	0.650089	0.00223062	0.463432	-0.0144112	1.67093e-06	-0.00668874	0.0248856	0.00308168	0.314714	-0.00923254	0.0024478	-0.00202702	0.540431	-0.00902195	0.00569867	0.00972731	0.00139229	-0.00277622	0.357262	0.000342549	0.915026	0.0122137	5.06761e-05	-0.000831513	0.782089	-0.00316468	0.304403	-0.00376149	0.215663	-0.0058666	0.0522336	0.00434381	0.167445	-0.00330526	0.295343	0.00247001	0.43799	0.00133592
rs615598	0.00286666	0.820714	-0.00318111	0.585446	-0.00544703	0.348615	-0.00332985	0.411527	0.00448674	0.281218	0.00965405	0.0194129	-0.0116666	0.00441334	-0.0034501	0.39457	0.0123651	0.00207376	-0.00441113	0.285092	0.00955525	0.0199396	0.00769245	0.0837293	0.00787009	0.0725579	-0.00784202	0.0557083	0.00506428	0.212365	-0.00458847	0.288925	-0.0156054	0.000120583	-0.0088459	0.0288916	0.00291964	0.481258	-0.0129603	0.00153657	-0.00194507	0.63267	-4.76282e-05	0.991032	0.00189124	0.656597	9.43478e-05	0.982463	0.0034746
rs9878205	-0.0172434	0.0520348	-0.00673466	0.090271	-0.000843898	0.83137	0.00976233	0.000474499	-0.0096337	0.000774551	-0.00758577	0.00759237	0.0014425	0.609214	-0.000257769	0.92641	-0.00110523	0.68936	-0.00221041	0.436689	-0.00217214	0.442193	0.000264761	0.9313	-0.00304386	0.314374	-0.00687096	0.0149192	-0.00207603	0.457939	0.00515279	0.0832545	-0.002388	0.392987	0.000198535	0.943237	0.000840783	0.768803	-0.00282541	0.315977	-0.000374133	0.89382	0.0115053	8.05172e-05	0.000728434	0.803639	-0.00356755	0.227355	-0.000778336
rs62122	-0.0123187	0.110846	-0.0065165	0.0621255	-0.00250674	0.471562	0.00623291	0.0108867	-0.00573428	0.0224356	-0.0023534	0.34474	-0.00302425	0.221339	-0.00132266	0.588665	0.00364873	0.13221	-0.00328872	0.18671	0.00187751	0.448493	0.00309803	0.249431	0.000686529	0.795589	-0.00828636	0.000807855	0.000221798	0.927897	0.0023471	0.368278	-0.0075508	0.00205415	-0.00299608	0.220145	0.00178089	0.47726	-0.00675541	0.0062239	-0.000973038	0.692004	0.00863963	0.000728871	0.0012845	0.616861	-0.00272403	0.292898	0.000688176
rs78430777	0.00505832	0.641362	-0.00106327	0.8276	0.0104949	0.0311033	-0.0015799	0.645329	-0.0096793	0.00596312	-0.00881639	0.0115483	-0.0116146	0.000809739	0.00347463	0.310932	-0.00589174	0.0829335	-0.00342753	0.326544	-0.00110891	0.749541	-0.0029882	0.428117	-0.00815726	0.0281815	0.00315996	0.362216	0.000797722	0.81645	0.000101331	0.977924	0.00388099	0.258482	-0.00411206	0.230013	0.00698887	0.0466819	3.02077e-05	0.993038	-0.00724187	0.0354751	0.00706206	0.0487499	-0.00977456	0.00658346	-0.0057387	0.113696	-0.00616528
rs78985282	-0.0109036	0.249625	0.000812845	0.849454	-0.00340326	0.425467	0.00537084	0.0745416	-0.00122645	0.691205	0.00134774	0.660051	0.00223087	0.463383	-0.014417	1.65523e-06	-0.006693	0.0247945	0.00308545	0.314126	-0.00925379	0.00239204	-0.00202349	0.541141	-0.00903164	0.00564751	0.00971435	0.00141307	-0.00280129	0.35294	0.000363984	0.909732	0.0122173	5.04268e-05	-0.00082974	0.782544	-0.00315488	0.305906	-0.00377532	0.213983	-0.00586684	0.0522257	0.00431919	0.169868	-0.00328965	0.297634	0.00249114	0.434084	0.001324
rs75319548	0.0052404	0.62914	-0.00125289	0.797319	0.0107807	0.0266784	-0.00173407	0.613101	-0.0094163	0.00741288	-0.0084808	0.0150201	-0.0116868	0.000742256	0.00352201	0.303921	-0.00553391	0.10307	-0.00324301	0.352804	-0.000924991	0.789816	-0.00302375	0.422187	-0.00775701	0.0366981	0.00334751	0.333973	0.00111801	0.744717	3.39797e-05	0.992589	0.00396251	0.248167	-0.00391807	0.252299	0.0070599	0.044289	0.000240916	0.944468	-0.00736167	0.0323783	0.00688227	0.0545682	-0.00973406	0.00676157	-0.00589786	0.103709	-0.00598296
rs75760799	-0.0109036	0.249625	0.000793874	0.852923	-0.00340945	0.424611	0.00536673	0.0747608	-0.00123552	0.689038	0.00135338	0.658714	0.00222662	0.464231	-0.0144121	1.66844e-06	-0.00668978	0.0248623	0.00308804	0.313714	-0.00922869	0.00245795	-0.00203995	0.537848	-0.00904133	0.00559549	0.00971365	0.00141403	-0.00282592	0.348717	0.000378245	0.90621	0.0122179	5.03719e-05	-0.000826996	0.783242	-0.00315086	0.306517	-0.0037739	0.21415	-0.00587134	0.052043	0.00430615	0.171156	-0.00331524	0.293886	0.00247907	0.43631	0.00131971
rs113509118	-0.0110385	0.243907	0.000860981	0.840678	-0.00335606	0.431981	0.00542471	0.0717218	-0.00128018	0.678466	0.00128576	0.674814	0.00221018	0.467611	-0.0144313	1.62262e-06	-0.00671665	0.0243119	0.0031254	0.307977	-0.00920437	0.0025279	-0.00212077	0.52193	-0.00912958	0.00515505	0.00974924	0.00136039	-0.0028922	0.33761	0.000434347	0.892396	0.0123055	4.45979e-05	-0.000808716	0.787953	-0.00326253	0.289771	-0.00365361	0.229194	-0.00581649	0.0543162	0.00429841	0.172001	-0.00327092	0.300469	0.00251914	0.42901	0.00127407
rs66855166	-0.0172434	0.0520348	-0.00675218	0.0894343	-0.000850811	0.830009	0.00976981	0.000469645	-0.00960571	0.000802326	-0.00756001	0.0077994	0.0014461	0.608315	-0.000265931	0.924085	-0.0011373	0.680831	-0.00222322	0.434027	-0.00216779	0.443099	0.000307757	0.920177	-0.00305994	0.311815	-0.00687117	0.0149143	-0.00206152	0.461081	0.00510484	0.0861579	-0.002402	0.39021	0.000203554	0.941804	0.000834686	0.770428	-0.00283851	0.313729	-0.000388142	0.889867	0.0115179	7.90451e-05	0.000749229	0.798149	-0.00357407	0.226497	-0.00078595
rs9883729	0.00693587	0.349608	0.00039454	0.907073	-0.000715419	0.831878	-0.00726859	0.00215661	0.00787454	0.001191	0.0043429	0.0715051	0.00650159	0.00660245	0.00938792	7.32679e-05	0.00495476	0.0346732	0.00522987	0.0300769	0.00814729	0.000678486	0.00037235	0.886131	0.0033761	0.187579	-0.00353659	0.139634	0.00382196	0.107187	-0.00202676	0.422447	-0.00214044	0.366683	0.00726476	0.00212842	-0.00208401	0.390049	0.00594116	0.0129202	0.00427381	0.0722676	-0.0100741	4.75613e-05	0.00548927	0.0272735	0.00297935	0.234855	-0.000890819
rs6787213	0.00523707	0.629356	-0.00125608	0.796807	0.0107669	0.0268683	-0.00175027	0.609781	-0.00943152	0.00731656	-0.0084995	0.0147973	-0.011682	0.00074587	0.00348194	0.309448	-0.00556254	0.101294	-0.00327078	0.348687	-0.000931462	0.788377	-0.00305865	0.416844	-0.0077648	0.0365071	0.00336239	0.33182	0.00104468	0.760928	8.15813e-05	0.982208	0.00401537	0.241904	-0.00391853	0.252235	0.0070555	0.0444174	0.000288253	0.933579	-0.00729113	0.0340697	0.00685964	0.055364	-0.00976362	0.00659499	-0.00592201	0.102296	-0.00595803
rs138921084	-0.00710861	0.782623	0.00332855	0.774213	0.00800855	0.488439	0.00481289	0.557175	0.000130552	0.987603	-0.000875691	0.916353	0.0165002	0.0463909	0.00104551	0.898474	0.00203746	0.801799	-0.00391485	0.639319	0.00416075	0.616053	-0.0045191	0.616284	-0.00775977	0.382671	0.000406731	0.960834	0.00488695	0.551752	0.0122177	0.162502	-0.00452092	0.581732	-0.00270174	0.741359	0.00641512	0.44548	-0.0114155	0.167592	0.00629733	0.444136	0.00108284	0.899325	0.013064	0.12844	0.00541878	0.531927	-0.00521762
rs1146749	0.00905476	0.228553	0.00631013	0.0645337	0.000393293	0.90796	-0.000879817	0.712478	0.00287744	0.239862	0.00116031	0.632687	0.000708791	0.768854	-0.000864163	0.717097	-0.00127943	0.588254	-0.00268683	0.268731	-0.00376063	0.119559	-0.000619083	0.81338	0.0052872	0.0407387	0.00392338	0.103842	-0.00268873	0.260657	-0.000513922	0.839957	-0.000150473	0.949777	-0.00208186	0.382303	-0.000656254	0.78822	0.00266642	0.268134	0.00360142	0.132707	-0.00371879	0.136351	1.87145e-05	0.994043	0.00131006	0.604398	0.00280507
rs77071156	-0.0109764	0.246613	0.000821328	0.847909	-0.0034362	0.421022	0.0054824	0.0687622	-0.00115761	0.707765	0.00138464	0.651408	0.00228487	0.452713	-0.0145242	1.3914e-06	-0.00662435	0.0263391	0.00293287	0.338745	-0.00914721	0.00268967	-0.00213474	0.519203	-0.00883145	0.00681513	0.00964721	0.00152798	-0.00280303	0.352729	0.000323969	0.919634	0.0122105	5.10791e-05	-0.000764902	0.799193	-0.00308591	0.316695	-0.00376597	0.215204	-0.00599821	0.0472143	0.00437192	0.164788	-0.00346214	0.273101	0.00242054	0.4473	0.00131151
rs80164740	-0.0107115	0.257849	0.0007465	0.861538	-0.00326676	0.444018	0.00523924	0.0817423	-0.00104944	0.733773	0.00159385	0.602715	0.0021325	0.483054	-0.0143972	1.68506e-06	-0.00645327	0.0303459	0.00314259	0.304953	-0.00908415	0.00285533	-0.00211525	0.522692	-0.00868968	0.00771066	0.00985866	0.00118955	-0.00264432	0.380281	0.000335602	0.916688	0.0122736	4.60317e-05	-0.000696122	0.816767	-0.00307116	0.318607	-0.00360518	0.235054	-0.00596032	0.0484445	0.00416671	0.185184	-0.00332604	0.292022	0.00231929	0.46617	0.00148466
rs1146748	-0.0155808	0.364313	-0.0153755	0.0504816	-0.00326244	0.677154	-0.00722956	0.184875	0.00615563	0.271633	0.0120549	0.0300413	-0.00636815	0.247903	-0.00321887	0.554903	0.0147279	0.00639376	-0.00344463	0.53483	0.0171689	0.0018768	0.0150028	0.0120479	0.0188735	0.00134735	-0.0192568	0.000477246	0.00807735	0.139194	-0.0139645	0.0164717	-0.00913658	0.0941336	-0.00660086	0.225355	-0.00688574	0.216759	-0.0056487	0.30456	0.00599418	0.273359	0.00379689	0.505337	0.00261002	0.648333	0.00445491	0.440495	0.00652616
rs9654015	0.00704301	0.341917	0.000331218	0.921904	-0.000756161	0.82239	-0.00723752	0.0022453	0.00792012	0.0011105	0.00442928	0.0659514	0.00651266	0.00649236	0.00945241	6.49524e-05	0.00489203	0.0369661	0.00514139	0.0329167	0.0080347	0.000801343	0.000264182	0.919048	0.0032889	0.199093	-0.00359185	0.13342	0.00386786	0.102915	-0.00212442	0.400293	-0.00212591	0.369778	0.00730616	0.00199967	-0.0021395	0.377383	0.00590332	0.0134741	0.00426567	0.0727132	-0.0100591	4.85287e-05	0.00541473	0.0293825	0.00288278	0.250217	-0.00101819
rs77793943	-0.0108617	0.251415	0.000841956	0.844122	-0.00343623	0.42097	0.00540551	0.0726885	-0.0012577	0.683759	0.00135744	0.657761	0.00222061	0.465445	-0.0144128	1.66692e-06	-0.00668984	0.0248631	0.00302823	0.323185	-0.0092325	0.00244814	-0.00204609	0.536634	-0.00898924	0.00587701	0.00968824	0.00145567	-0.00283103	0.347854	0.000372248	0.907691	0.0121867	5.26668e-05	-0.00086194	0.77433	-0.00315749	0.305505	-0.00379225	0.211936	-0.00591687	0.0502513	0.00429727	0.172039	-0.00334011	0.290278	0.00245875	0.440078	0.00134256
rs116653351	-0.0113491	0.230461	0.00059331	0.889719	-0.00341876	0.422989	0.00521119	0.0833061	-0.000853827	0.781939	0.00174012	0.569744	0.00221762	0.465638	-0.014565	1.26614e-06	-0.00645726	0.0301981	0.00303161	0.322223	-0.00911613	0.00275151	-0.00210019	0.525542	-0.00866241	0.00788735	0.0097707	0.00131206	-0.00242643	0.420644	3.36131e-05	0.991638	0.012249	4.74506e-05	-0.000679412	0.821042	-0.0030979	0.314285	-0.00351813	0.246421	-0.00590498	0.0505055	0.00420026	0.181548	-0.00331972	0.292804	0.0024564	0.440101	0.00155695
rs1146747	0.0089236	0.234973	0.00611901	0.0728393	0.00048967	0.885459	-0.000980827	0.680976	0.00282591	0.248052	0.00115412	0.634266	0.000668216	0.781591	-0.000925646	0.697726	-0.00132248	0.575493	-0.00258712	0.286561	-0.00382596	0.113018	-0.000463165	0.859727	0.00553372	0.0321192	0.00386187	0.109126	-0.00282706	0.236594	-0.000461577	0.855976	-0.000153787	0.948636	-0.00202652	0.394749	-0.000586362	0.810194	0.00281619	0.241842	0.00377476	0.114798	-0.00378733	0.129007	6.82551e-05	0.978263	0.00128153	0.612048	0.00277261
rs1146746	0.00310862	0.805945	-0.00359832	0.537443	-0.00549432	0.344682	-0.00335351	0.408548	0.00476825	0.252437	0.00956728	0.0206131	-0.0115906	0.00470626	-0.00340077	0.401698	0.0122764	0.00224931	-0.00477847	0.247204	0.00924659	0.0244038	0.00790824	0.0756308	0.00790777	0.0714126	-0.00772646	0.0595912	0.00501412	0.217257	-0.00446832	0.302096	-0.0155753	0.000125678	-0.00859885	0.033802	0.00315231	0.44733	-0.0130595	0.00142438	-0.00184719	0.650119	-1.31829e-05	0.99752	0.00169341	0.690772	-1.87029e-05	0.996526	0.00322008
rs1146745	0.00917142	0.22229	0.00606875	0.0752074	0.000512553	0.88014	-0.000954922	0.688945	0.0028047	0.251608	0.00115277	0.634652	0.000680938	0.777534	-0.000866048	0.716307	-0.00133404	0.572145	-0.0025946	0.285153	-0.00385981	0.109854	-0.000407651	0.876393	0.00542365	0.0356984	0.00384591	0.110586	-0.00283186	0.235783	-0.000463168	0.85548	-0.000177771	0.940638	-0.00199868	0.40126	-0.000542412	0.824173	0.00283696	0.238372	0.00380938	0.111496	-0.00377506	0.130238	5.5623e-05	0.982285	0.00123924	0.623827	0.00278361
rs77708158	-0.0105743	0.263978	0.000767143	0.857749	-0.00326403	0.444397	0.0052163	0.0830802	-0.00107062	0.728603	0.00162664	0.595266	0.00215015	0.479429	-0.0144019	1.67104e-06	-0.00644428	0.0305732	0.00315548	0.302963	-0.00908174	0.002862	-0.00213772	0.518275	-0.00868104	0.00777025	0.0098492	0.00120224	-0.0026416	0.380759	0.000326723	0.918882	0.0122256	4.92703e-05	-0.000648684	0.829049	-0.00307641	0.317765	-0.00360337	0.235277	-0.0059385	0.0492666	0.00425381	0.176154	-0.00333933	0.290086	0.00229133	0.471551	0.00150217
rs75556253	0.00524558	0.628757	-0.00143448	0.768678	0.0107582	0.0269642	-0.00178866	0.601906	-0.00938297	0.0076148	-0.00854799	0.0142228	-0.0115705	0.000836311	0.00336583	0.325782	-0.00554086	0.102577	-0.00321837	0.356391	-0.000950889	0.784039	-0.00289525	0.442107	-0.00776256	0.0365354	0.00339025	0.327752	0.00105041	0.75962	7.69195e-05	0.983222	0.00393356	0.251556	-0.00398329	0.244406	0.00703614	0.0449707	0.000207314	0.952195	-0.00724055	0.0353023	0.00688324	0.054495	-0.00976437	0.00658293	-0.00594747	0.100789	-0.00601263
rs75141171	-0.0106551	0.260508	0.00090142	0.833266	-0.00348807	0.413988	0.00538273	0.0738911	-0.00125616	0.684113	0.0014033	0.646959	0.00224168	0.461203	-0.0144195	1.64688e-06	-0.00666805	0.0253317	0.00303231	0.322515	-0.00923	0.00245381	-0.00205502	0.534844	-0.00898046	0.00592379	0.00969998	0.00143576	-0.00282145	0.349468	0.000358849	0.910996	0.0121221	5.76555e-05	-0.000810289	0.78751	-0.00315971	0.305146	-0.0038116	0.209596	-0.00589444	0.05112	0.00440108	0.161894	-0.00332019	0.293145	0.00242097	0.447117	0.00135835
rs566485	0.00902576	0.22966	0.00606119	0.0755134	0.000589492	0.862288	-0.000921212	0.699326	0.00272254	0.265672	0.00107967	0.656221	0.000616885	0.797946	-0.000878017	0.712506	-0.00137265	0.561001	-0.00254212	0.294915	-0.00385967	0.109798	-0.000406718	0.876652	0.00540505	0.036303	0.00379326	0.115482	-0.00290082	0.224482	-0.000437719	0.863314	-0.000166157	0.944499	-0.00193633	0.416019	-0.000592291	0.808269	0.00289964	0.22807	0.00371096	0.120978	-0.00373532	0.134255	4.27667e-05	0.986376	0.00122608	0.627447	0.0027505
rs75985367	-0.00473068	0.538252	-0.000206769	0.952388	0.00311896	0.366356	0.00260146	0.285231	-0.00554568	0.0263339	-0.00340215	0.169532	-0.00443286	0.0714548	-0.00771475	0.00151384	-0.00717065	0.00292438	0.000432454	0.861427	-0.00650736	0.00824759	-0.00278207	0.298532	-0.00983708	0.000191219	0.00795549	0.00121994	-0.00132262	0.587419	0.000250889	0.922998	0.00989391	4.87961e-05	-0.00250725	0.30216	0.00143606	0.564261	-0.00234379	0.339879	-0.00749777	0.00214488	0.00627708	0.0135861	-0.00711148	0.00534158	-0.00142569	0.579789	-0.00208405
rs78466807	0.00506254	0.640795	-0.0014577	0.765065	0.0108069	0.0262946	-0.00179915	0.599798	-0.00931926	0.00803948	-0.00851553	0.0146008	-0.0115088	0.000892293	0.00340941	0.319586	-0.00550895	0.104593	-0.00316426	0.364563	-0.000895841	0.796269	-0.00280394	0.456661	-0.00775141	0.0368165	0.00336485	0.331419	0.00104513	0.760806	9.35409e-05	0.979597	0.00393622	0.251264	-0.00393427	0.250288	0.0069974	0.0461785	0.000306373	0.929407	-0.00720327	0.0362678	0.00700597	0.0503429	-0.00976019	0.00660969	-0.00592683	0.101999	-0.00596044
rs13085424	0.00720921	0.330739	0.000392721	0.907468	-0.000871593	0.79585	-0.00720711	0.00234479	0.00790884	0.00112967	0.00437135	0.0695894	0.00653999	0.00627454	0.00945822	6.43534e-05	0.00479876	0.0407325	0.00525879	0.0291342	0.00799133	0.000855975	0.000310193	0.905015	0.00339745	0.184691	-0.00356205	0.136697	0.00380634	0.108529	-0.0019664	0.436271	-0.00212212	0.370663	0.00721255	0.00228467	-0.00207567	0.391823	0.00606169	0.0111777	0.00423845	0.0745761	-0.0101271	4.3154e-05	0.00539212	0.030073	0.00290475	0.246645	-0.00107868
rs1146744	0.00297188	0.814271	-0.00343783	0.555706	-0.0055656	0.338416	-0.00342542	0.398477	0.00479505	0.249682	0.00960606	0.0200829	-0.0115894	0.00470195	-0.00354583	0.381826	0.0122928	0.00221417	-0.00475055	0.249881	0.00922827	0.024659	0.00792681	0.0748842	0.00795368	0.0697246	-0.00772473	0.0595962	0.00507397	0.211724	-0.00453624	0.294699	-0.015666	0.000114364	-0.00851439	0.0355528	0.00316971	0.444731	-0.0131316	0.00133693	-0.00188742	0.642957	9.81995e-05	0.98152	0.00176691	0.678021	7.64929e-06	0.998579	0.00342064
rs1146743	0.00897574	0.232097	0.00611279	0.0730052	0.00056381	0.868208	-0.000968935	0.684518	0.00272939	0.264391	0.00102466	0.672638	0.000664337	0.782744	-0.000814651	0.732384	-0.00129919	0.582088	-0.00257259	0.289086	-0.00383122	0.112383	-0.000446326	0.864729	0.00537152	0.0374466	0.00381583	0.113274	-0.00296326	0.214588	-0.000378961	0.881496	-9.48912e-05	0.968281	-0.00190017	0.424704	-0.000559564	0.818643	0.00286477	0.233635	0.00366723	0.125359	-0.00370038	0.137868	4.51988e-05	0.985599	0.00122164	0.628634	0.00264124
rs1146742	0.00204771	0.872234	-0.00349545	0.551625	-0.00655296	0.262709	-0.00316529	0.438065	0.00439768	0.294097	0.00964986	0.0203012	-0.0119167	0.00386618	-0.0021902	0.591359	0.0126911	0.00169224	-0.0051297	0.216895	0.00940228	0.0229016	0.00753372	0.0925046	0.00804508	0.068261	-0.00797989	0.0531106	0.00590877	0.148353	-0.00592363	0.173836	-0.0162568	6.92512e-05	-0.00835971	0.0402525	0.00291009	0.485637	-0.0127284	0.00199902	-0.00228803	0.576493	0.000103251	0.980689	0.00224616	0.599906	0.00055148	0.898447	0.00284461
rs1146741	0.00294014	0.816218	-0.00335932	0.564738	-0.00548298	0.3456	-0.00341726	0.399569	0.00483872	0.245364	0.00974478	0.0183478	-0.0115747	0.00475192	-0.00346854	0.392256	0.0123868	0.002046	-0.00475911	0.248995	0.00924791	0.024345	0.00802839	0.071209	0.00792356	0.0707666	-0.0077426	0.0589916	0.00507613	0.211499	-0.00452113	0.296274	-0.0156333	0.000118063	-0.00855698	0.0346296	0.00315934	0.446193	-0.013113	0.00135715	-0.00191093	0.638802	8.98911e-05	0.983082	0.00177689	0.676283	0.000164453	0.969451	0.00338877
rs77614558	-0.0106411	0.261127	0.000813735	0.849255	-0.00347214	0.416043	0.00533534	0.0764213	-0.0013181	0.669386	0.00134601	0.660395	0.00221935	0.465607	-0.0144134	1.6574e-06	-0.00676774	0.0232013	0.00300843	0.326264	-0.0092255	0.00246183	-0.00198122	0.54955	-0.00903363	0.00562795	0.00959854	0.00160752	-0.00283236	0.34753	0.00037103	0.907973	0.0121377	5.6246e-05	-0.000804243	0.789025	-0.00315145	0.306327	-0.00379619	0.211371	-0.00590728	0.050579	0.00431572	0.170117	-0.00334604	0.289322	0.00237994	0.454779	0.00138192
rs79121983	-0.0105316	0.265882	0.000693691	0.871218	-0.00328871	0.440867	0.00517353	0.0855777	-0.00109745	0.722027	0.00161336	0.598203	0.00212672	0.484149	-0.0143884	1.70126e-06	-0.00653332	0.0283161	0.00310204	0.311134	-0.00906097	0.00292104	-0.00205046	0.535421	-0.00872126	0.00747898	0.00975731	0.00133317	-0.00265799	0.377722	0.000320249	0.920469	0.0122162	4.9767e-05	-0.000622811	0.835738	-0.00308017	0.317081	-0.00357824	0.23847	-0.00595829	0.048473	0.00420086	0.181511	-0.00335645	0.287525	0.0022166	0.486044	0.0015503
rs75757024	-0.0104199	0.270952	0.000653526	0.878608	-0.00325241	0.445903	0.00518714	0.084736	-0.00112168	0.716134	0.00160647	0.599738	0.00220024	0.469138	-0.0143102	1.93274e-06	-0.00646422	0.0300189	0.00315395	0.303072	-0.00901173	0.0030768	-0.00202417	0.540633	-0.00876744	0.00716418	0.00974838	0.00134582	-0.00266131	0.377093	0.000318663	0.920855	0.0122505	4.73437e-05	-0.000600811	0.841451	-0.00311476	0.311642	-0.00356131	0.240666	-0.00598994	0.0472765	0.00419128	0.182482	-0.00337671	0.284596	0.0021755	0.494136	0.00152518
rs150957446	0.00233811	0.901228	-0.0162419	0.0554918	-0.00265352	0.753799	-0.0085652	0.152945	-0.0174552	0.00452523	-0.00869191	0.15407	-0.0227159	0.000175372	0.00716218	0.231457	-8.73327e-05	0.988259	-0.00872378	0.152574	0.0014248	0.814244	-0.0129507	0.0492309	-0.00418613	0.518926	0.00771612	0.202694	-0.011872	0.0479194	0.0119423	0.0616741	0.00245752	0.681997	-0.0086203	0.149627	0.003855	0.529427	-0.0116495	0.0540052	-0.0159152	0.00812979	0.0104094	0.0958483	-0.0149925	0.0168664	-0.00105434	0.867686	-0.00689971
rs140799091	0.0073423	0.738776	0.00268312	0.785984	0.00787028	0.424122	0.00572709	0.411865	-0.00294314	0.680749	-0.00145084	0.838094	0.0101	0.152168	0.00191114	0.784102	-0.00470689	0.495858	-0.00327772	0.64473	0.00102675	0.884452	-0.000756509	0.921544	-0.0121324	0.108997	-0.00308686	0.661658	0.00780877	0.263966	0.00837798	0.260228	-0.0103407	0.138837	0.00271935	0.696356	0.0105054	0.142035	-0.013593	0.0535555	0.00158708	0.820756	0.00658912	0.36546	0.00880592	0.228371	0.000672957	0.927285	-0.00215781
rs78355395	0.0018393	0.868807	-0.00144913	0.772823	0.0105667	0.0347591	-0.00245094	0.48713	-0.00911001	0.0117824	-0.00899039	0.0121868	-0.0118031	0.000923051	0.00325768	0.355188	-0.00439232	0.208372	-0.00341194	0.341835	-0.000550261	0.877466	-0.00337363	0.383811	-0.00665948	0.0811263	0.00463363	0.193476	-7.29231e-05	0.983525	0.000599611	0.873411	0.00604141	0.0869031	-0.00526808	0.13449	0.00558207	0.122059	0.00181715	0.609456	-0.00699393	0.0480944	0.00586499	0.11127	-0.0101872	0.00585993	-0.00558263	0.134324	-0.00685063
rs115217146	-0.0247306	0.234623	0.00360106	0.706019	0.00578098	0.543833	-0.0128956	0.0555093	0.016151	0.0193285	0.0133733	0.0508875	0.00312444	0.646019	0.00334498	0.619014	0.0133898	0.0444905	-0.00280711	0.682029	0.00627652	0.357074	0.000625337	0.932557	0.00268186	0.712603	-0.0103622	0.127691	0.0082071	0.22334	-0.00163026	0.820408	-0.00943324	0.161449	0.0158926	0.0180371	0.00120584	0.8608	0.0057863	0.39433	0.007328	0.278122	-0.0115718	0.100499	-0.000633754	0.928568	0.00115668	0.871218	-0.00741806
rs75442558	0.00164554	0.882621	-0.00130672	0.794796	0.0103611	0.0386152	-0.00229141	0.516349	-0.00932031	0.0100538	-0.00926654	0.00985376	-0.0117496	0.000985779	0.00323761	0.358656	-0.00475215	0.17392	-0.00359057	0.317659	-0.000739018	0.83612	-0.00330797	0.393637	-0.00710966	0.0628673	0.00445388	0.211799	-0.000292491	0.934057	0.000646438	0.863767	0.00589348	0.0952513	-0.0055224	0.117054	0.00548347	0.129198	0.0015803	0.657183	-0.00696011	0.04942	0.00603141	0.101812	-0.0101941	0.00587422	-0.00535834	0.151086	-0.00702745
rs1390145	-0.0106105	0.262452	0.000732003	0.86423	-0.00353072	0.408187	0.00531146	0.0777232	-0.00132351	0.668084	0.0013262	0.66506	0.00219732	0.470012	-0.0144482	1.56138e-06	-0.00679833	0.0225751	0.00304687	0.320079	-0.00923707	0.00242907	-0.00201801	0.542122	-0.00909982	0.00528295	0.00960343	0.00159727	-0.00286356	0.342206	0.000420152	0.895845	0.0121516	5.50807e-05	-0.000808596	0.787893	-0.00320079	0.298777	-0.00380651	0.210095	-0.00588907	0.0512756	0.00431739	0.169921	-0.00336517	0.28654	0.00235967	0.458597	0.0013455
rs6770276	0.00703603	0.342305	0.000380371	0.910346	-0.000829035	0.805572	-0.00718922	0.00239897	0.00790596	0.00113152	0.00442434	0.0662118	0.00653179	0.00632847	0.00949294	6.02493e-05	0.00481687	0.0399346	0.00527784	0.0285212	0.00802515	0.000811357	0.00023136	0.929064	0.00334062	0.192045	-0.0036445	0.127759	0.00379832	0.109196	-0.00209403	0.406992	-0.00215174	0.363913	0.00723026	0.00222322	-0.00216758	0.371089	0.0060134	0.0118207	0.00421084	0.0764202	-0.0100893	4.59188e-05	0.0054277	0.028969	0.00286381	0.253266	-0.00104385
rs74409510	-0.0105871	0.263355	0.000616607	0.885419	-0.0033715	0.429434	0.00516149	0.0863003	-0.00110176	0.720975	0.00161323	0.598223	0.0020865	0.492441	-0.0144193	1.61517e-06	-0.00653172	0.0283509	0.0031151	0.309088	-0.00908197	0.00285529	-0.00208637	0.528287	-0.00877334	0.00712871	0.00976641	0.00131899	-0.00265376	0.378469	0.000310583	0.922859	0.0121994	5.09508e-05	-0.00063194	0.833361	-0.00308781	0.315868	-0.00359254	0.236588	-0.0059648	0.0482223	0.00423992	0.177473	-0.00336537	0.286233	0.00220835	0.487657	0.0015381
rs76344849	0.0018393	0.868807	-0.00146692	0.770107	0.0106326	0.0336377	-0.00245124	0.487067	-0.00907822	0.0120783	-0.00894141	0.0126642	-0.0118327	0.000895856	0.00325095	0.356172	-0.00438378	0.209248	-0.00339417	0.344344	-0.00053979	0.879777	-0.0034131	0.378261	-0.00668976	0.0797463	0.00466099	0.190849	-5.42667e-05	0.987739	0.000618682	0.869418	0.00601515	0.088277	-0.0052907	0.132818	0.00556026	0.123516	0.00182593	0.607723	-0.0070109	0.0475497	0.00584419	0.112536	-0.0102042	0.00577674	-0.00559182	0.133676	-0.00680009
rs74416006	-0.00653969	0.398399	-0.000306427	0.930119	0.00275791	0.428561	0.00233985	0.340845	-0.00527996	0.0361016	-0.00344069	0.168572	-0.00425189	0.086624	-0.00807736	0.000997792	-0.00665155	0.00623405	0.000402106	0.872213	-0.00644516	0.00951613	-0.00305674	0.257626	-0.00932857	0.000455165	0.00869076	0.000463101	-0.00197188	0.422761	0.000545046	0.835171	0.0110138	7.45387e-06	-0.0030848	0.208374	0.000526644	0.834051	-0.00161852	0.513669	-0.00731984	0.00298265	0.00563496	0.0281229	-0.00717168	0.00537041	-0.00121227	0.640813	-0.0023865
rs75235603	-0.0106289	0.261621	0.000660925	0.877302	-0.00354608	0.406145	0.00534073	0.0760956	-0.00134134	0.663878	0.00135237	0.65886	0.00215	0.479619	-0.0144365	1.59123e-06	-0.00678695	0.0227998	0.00303768	0.321534	-0.00919553	0.0025407	-0.00211324	0.523224	-0.00913138	0.00512642	0.00963064	0.00154871	-0.00285329	0.343932	0.000374631	0.907074	0.0120954	5.96056e-05	-0.000804347	0.788978	-0.00320473	0.298176	-0.00382091	0.208368	-0.00594337	0.0491635	0.00435242	0.166474	-0.0033967	0.282038	0.00232767	0.464704	0.00138339
rs79480319	-0.0105871	0.263355	0.000597759	0.888898	-0.00340877	0.424349	0.0051865	0.0847873	-0.00114077	0.71153	0.00159516	0.602327	0.00206929	0.496015	-0.0144073	1.64763e-06	-0.00652419	0.0285332	0.00308977	0.313037	-0.00906317	0.00291335	-0.00211001	0.523623	-0.00878792	0.00703356	0.00975931	0.00132972	-0.00264083	0.380794	0.000296514	0.926344	0.0121721	5.2955e-05	-0.000630974	0.833612	-0.00307146	0.318436	-0.00360804	0.23457	-0.00598985	0.0472885	0.00424387	0.177067	-0.00337096	0.28543	0.00220586	0.488145	0.00152669
rs2647713	0.00292498	0.817187	-0.00349189	0.549492	-0.00552412	0.34201	-0.00335447	0.408343	0.00484056	0.245242	0.0096939	0.0189801	-0.0115944	0.00468623	-0.00341091	0.400224	0.0123636	0.00208873	-0.00475223	0.249738	0.00923579	0.0245489	0.00804113	0.070798	0.00783356	0.0740641	-0.00775499	0.0586177	0.00517653	0.202658	-0.00448574	0.300133	-0.015525	0.000131853	-0.00859169	0.0339236	0.00310384	0.454276	-0.0130172	0.00147366	-0.00183029	0.653061	-1.06321e-05	0.997999	0.00170931	0.687972	0.000142384	0.973553	0.00327321
rs79932756	0.000953362	0.966259	-0.00837643	0.400088	0.00889874	0.370236	0.0124887	0.0742848	0.00311175	0.664378	0.00908262	0.202195	0.016261	0.0214222	-0.0230942	0.000951855	0.00147864	0.831055	0.00503259	0.479797	-0.00374319	0.597167	0.00849292	0.26973	-0.00305935	0.686488	0.00825965	0.242649	-0.0106232	0.129425	-0.00423737	0.568746	0.0088621	0.205638	0.00712441	0.307734	-0.00623289	0.384122	-0.00208631	0.76756	-6.8617e-06	0.99922	0.00170101	0.816139	-0.0093508	0.202955	-0.0105209	0.155657	0.0129183
rs1694927	-0.0101962	0.183137	-0.00633595	0.0670161	-0.00222932	0.517891	0.00650719	0.00728067	-0.00582602	0.0191953	-0.00216871	0.37937	-0.00325101	0.184441	-0.00122085	0.614331	0.00301674	0.208914	-0.00325007	0.187737	0.00174564	0.476846	0.00349562	0.189556	6.56954e-05	0.980034	-0.0087063	0.000380431	0.000971813	0.688964	0.00206664	0.423877	-0.00833393	0.000593914	-0.00246669	0.308154	0.00256868	0.300739	-0.00740692	0.00245992	-0.00129396	0.594858	0.00912458	0.000315189	0.00115232	0.650445	-0.00301212	0.240306	0.000836499
rs73132101	-0.0135442	0.146681	-0.00335471	0.420733	-0.000533178	0.897832	0.0100575	0.000596112	-0.010772	0.000337744	-0.00956447	0.00132772	7.33242e-05	0.98023	-0.000446014	0.878874	-0.00352423	0.224144	-0.00314983	0.290562	-0.00522171	0.0781138	-0.00213269	0.508008	-0.0054164	0.0879331	-0.00825761	0.00527093	-0.000584805	0.841957	0.00414401	0.184094	-0.00320686	0.273962	0.00290982	0.319645	0.00299491	0.318039	-0.00212849	0.471261	-0.00196564	0.50365	0.0143927	2.53921e-06	-0.00121218	0.693099	-0.00608428	0.0495833	-0.000918888
rs112847036	-0.0106289	0.261621	0.000652574	0.878841	-0.00354536	0.406242	0.00535939	0.0750763	-0.00136216	0.65899	0.00134296	0.661085	0.00215996	0.477587	-0.0144396	1.58312e-06	-0.00678362	0.0228664	0.00303698	0.321646	-0.00918377	0.00257326	-0.00211127	0.52361	-0.00913002	0.00513297	0.00962457	0.00155937	-0.0028407	0.346066	0.000369729	0.908284	0.0121038	5.89034e-05	-0.000803749	0.789131	-0.00320489	0.298151	-0.00380929	0.209755	-0.00592941	0.0496987	0.0043412	0.16757	-0.00339577	0.282171	0.00232818	0.464609	0.00138383
rs77585123	-0.0106289	0.261621	0.000665079	0.876537	-0.00356428	0.403739	0.00535364	0.0753892	-0.00136734	0.657777	0.0013177	0.667072	0.00219434	0.470606	-0.0144363	1.59189e-06	-0.00677334	0.0230742	0.00303427	0.322078	-0.00920046	0.00252717	-0.00208199	0.529387	-0.00911443	0.00520959	0.00960097	0.00160145	-0.00285228	0.344103	0.000376503	0.906612	0.0121175	5.77786e-05	-0.000799607	0.790193	-0.00319418	0.299769	-0.00380937	0.209746	-0.00592154	0.0500024	0.00435577	0.166149	-0.00338922	0.283102	0.00233209	0.463858	0.00134177
rs75317969	0.0018393	0.868807	-0.00151168	0.763307	0.0106329	0.033641	-0.00245963	0.485595	-0.00904464	0.0124032	-0.00889719	0.0131146	-0.0118926	0.0008437	0.00322749	0.359674	-0.00436176	0.211562	-0.00343611	0.338435	-0.000596851	0.867186	-0.00343673	0.37499	-0.00667639	0.0803643	0.00462943	0.193888	-3.09286e-05	0.993012	0.00058838	0.875766	0.00604133	0.0869135	-0.00522156	0.137973	0.00557679	0.12242	0.00182119	0.60867	-0.00697358	0.048753	0.00584158	0.112711	-0.010206	0.00577054	-0.00557873	0.134601	-0.0068927
rs76124263	0.0018393	0.868807	-0.00146692	0.770107	0.0106326	0.0336377	-0.00245124	0.487067	-0.00907822	0.0120783	-0.00894141	0.0126642	-0.0118327	0.000895856	0.00325095	0.356172	-0.00438378	0.209248	-0.00339417	0.344344	-0.00053979	0.879777	-0.0034131	0.378261	-0.00668976	0.0797463	0.00466099	0.190849	-5.42667e-05	0.987739	0.000618682	0.869418	0.00601515	0.088277	-0.0052907	0.132818	0.00556026	0.123516	0.00182593	0.607723	-0.0070109	0.0475497	0.00584419	0.112536	-0.0102042	0.00577674	-0.00559182	0.133676	-0.00680009
rs78157212	0.0018393	0.868807	-0.00146841	0.769886	0.0106199	0.0338565	-0.00247617	0.482663	-0.00902171	0.0126262	-0.00889556	0.0131305	-0.011903	0.00083484	0.00321782	0.36111	-0.00436599	0.211115	-0.00344412	0.337306	-0.000590047	0.868685	-0.00345482	0.372477	-0.00668207	0.080104	0.00464263	0.192617	-1.57522e-05	0.996441	0.000560447	0.881618	0.00603708	0.0871329	-0.00521205	0.138689	0.00556904	0.122938	0.00182925	0.60708	-0.00697926	0.0485678	0.00584406	0.112555	-0.0102122	0.00574033	-0.00558142	0.13441	-0.00689828
rs80319194	-0.0106233	0.262033	0.00074605	0.861653	-0.00357977	0.401713	0.00534876	0.0756857	-0.00123312	0.689553	0.00137567	0.653397	0.00218717	0.472103	-0.0145116	1.40792e-06	-0.00664643	0.0257856	0.00299758	0.328012	-0.00908305	0.00287096	-0.00224183	0.498296	-0.00897633	0.00593779	0.00960503	0.00159595	-0.00282106	0.349459	0.000350568	0.913027	0.0121467	5.55388e-05	-0.000664847	0.824938	-0.00307261	0.3186	-0.00375914	0.215864	-0.00604854	0.0453091	0.00440139	0.161798	-0.00347	0.271831	0.00229022	0.471964	0.00132822
rs76240106	0.0018393	0.868807	-0.00146841	0.769886	0.0106199	0.0338565	-0.00247617	0.482663	-0.00902171	0.0126262	-0.00889556	0.0131305	-0.011903	0.00083484	0.00321782	0.36111	-0.00436599	0.211115	-0.00344412	0.337306	-0.000590047	0.868685	-0.00345482	0.372477	-0.00668207	0.080104	0.00464263	0.192617	-1.57522e-05	0.996441	0.000560447	0.881618	0.00603708	0.0871329	-0.00521205	0.138689	0.00556904	0.122938	0.00182925	0.60708	-0.00697926	0.0485678	0.00584406	0.112555	-0.0102122	0.00574033	-0.00558142	0.13441	-0.00689828
rs3925547	0.00164554	0.882621	-0.00132652	0.791759	0.0104128	0.0376571	-0.00230516	0.513841	-0.00926223	0.0105312	-0.00917981	0.0105667	-0.0118497	0.000891905	0.00319683	0.364749	-0.00471896	0.17695	-0.00361463	0.314434	-0.000769443	0.829477	-0.00338843	0.382242	-0.0071268	0.0622403	0.00445567	0.211622	-0.000244047	0.944961	0.000616331	0.870057	0.0058802	0.0960047	-0.00546552	0.12088	0.00547783	0.129598	0.00158141	0.656963	-0.00694451	0.0499356	0.00601494	0.102756	-0.0102185	0.00575767	-0.0053563	0.151245	-0.00708004
rs1032506	0.00154678	0.889589	-0.00130762	0.794621	0.0100895	0.0439635	-0.00235002	0.505622	-0.00917865	0.0112401	-0.00908334	0.0114002	-0.0117714	0.000963122	0.00318098	0.367053	-0.00477078	0.17218	-0.00358526	0.318312	-0.000840516	0.813979	-0.00361202	0.351574	-0.00707167	0.0642594	0.00458533	0.198563	-0.000127878	0.971139	0.000497481	0.894937	0.005795	0.100868	-0.00552494	0.116838	0.0055675	0.123382	0.00167595	0.637835	-0.00700459	0.0479555	0.00597417	0.10506	-0.0102738	0.00549293	-0.00539989	0.147882	-0.00719264
rs1032507	0.00875743	0.243597	0.00608822	0.0741611	0.000815118	0.810409	-0.00106969	0.653757	0.00273838	0.262824	0.00107342	0.658035	0.000626828	0.79473	-0.000863108	0.717134	-0.00123073	0.602135	-0.00258991	0.285848	-0.0036312	0.132408	-0.000508444	0.846119	0.00528368	0.0406705	0.00380861	0.113959	-0.00286016	0.230974	-0.000389512	0.878218	-0.00024015	0.919841	-0.00205812	0.387239	-0.000701147	0.773885	0.00271907	0.258283	0.00370996	0.12102	-0.00367632	0.140453	5.09281e-05	0.983774	0.00121126	0.631562	0.00271268
rs1694925	0.0020031	0.874442	-0.00436733	0.454469	-0.00536135	0.356802	-0.00342624	0.39849	0.00424709	0.308107	0.00915609	0.026749	-0.0115374	0.00490554	-0.00321101	0.428517	0.011761	0.00342744	-0.0052576	0.202993	0.00937416	0.0225152	0.00770973	0.083263	0.00835301	0.0568813	-0.00775425	0.0586993	0.0048067	0.23692	-0.00415743	0.336974	-0.0157101	0.000109853	-0.00830229	0.0404527	0.00386747	0.351234	-0.0128428	0.00170966	-0.00150704	0.711349	0.000146394	0.972462	0.00200786	0.637184	0.000165271	0.969311	0.00259936
rs62251963	0.0211677	0.262102	0.0131764	0.131628	-0.00759505	0.383159	-0.000171005	0.977657	0.00274838	0.660855	0.00725291	0.242916	-0.018444	0.00279338	-0.00243456	0.689779	0.0108161	0.0736088	-0.00863674	0.164358	0.00167058	0.786893	-0.000953734	0.886862	-0.00663695	0.315045	0.0060276	0.328565	0.0027003	0.658717	0.00250456	0.700164	-0.0264034	1.55695e-05	-0.0104362	0.0868859	0.0141948	0.0229678	-0.0229797	0.000191306	-0.0111743	0.0682324	-0.00494302	0.438434	-0.00103041	0.872163	-0.00700193	0.278566	-0.00242388
rs9833312	0.00745545	0.314607	0.000435543	0.897467	-0.000775267	0.818053	-0.00717691	0.00245448	0.0079467	0.00107343	0.00435569	0.0706921	0.00644538	0.00708938	0.00942015	6.92629e-05	0.00476944	0.0420483	0.00535379	0.0263965	0.00805896	0.000776332	0.000364543	0.888513	0.00343235	0.18038	-0.00353838	0.139459	0.00374937	0.114043	-0.00190361	0.451219	-0.00213635	0.367626	0.00718658	0.00237785	-0.00198686	0.412554	0.00591987	0.0132533	0.00431555	0.0695446	-0.0100967	4.57723e-05	0.00542639	0.0290978	0.00308446	0.218775	-0.000972777
rs80206092	0.00157357	0.88767	-0.00153416	0.759959	0.0106	0.0342434	-0.0023122	0.512253	-0.00893901	0.0134933	-0.00893893	0.0127185	-0.0119844	0.000771615	0.00327006	0.353519	-0.00452471	0.19513	-0.00345765	0.335564	-0.000551106	0.877319	-0.0035632	0.357813	-0.00660016	0.0839692	0.00462097	0.194842	-0.000110038	0.97515	0.000470485	0.900544	0.00597919	0.0903067	-0.00507716	0.149326	0.00541228	0.133958	0.00179573	0.613797	-0.00689151	0.0515401	0.00579372	0.115808	-0.0101446	0.006087	-0.00549843	0.140431	-0.00676406
rs66853163	-0.0146374	0.0943016	-0.00651675	0.0960837	-0.000327362	0.933161	0.00984402	0.00034657	-0.00978536	0.000526797	-0.00742409	0.00798676	0.00112888	0.684632	-5.22839e-05	0.984826	-0.00187493	0.491186	-0.00223937	0.423728	-0.00221193	0.426931	0.000632906	0.834273	-0.00368233	0.216581	-0.00738893	0.00786939	-0.00120577	0.661631	0.00473673	0.106021	-0.00348283	0.205935	0.000848625	0.757338	0.00195556	0.487641	-0.00370594	0.181772	-0.000755444	0.784382	0.0119327	3.29327e-05	0.00053427	0.853096	-0.00395404	0.17429	-0.000513242
rs1694928	0.00520527	0.683005	-0.0029743	0.613083	-0.00495075	0.398297	-0.00225999	0.580321	0.00543181	0.195642	0.00987253	0.0177327	-0.0117329	0.00450557	-0.00322792	0.429421	0.0120544	0.0029003	-0.00525057	0.206878	0.00876188	0.0342468	0.00779405	0.082168	0.00717111	0.104576	-0.00770109	0.0623285	0.00601988	0.141397	-0.00547147	0.209558	-0.0150637	0.00023153	-0.00805301	0.0484669	0.00332197	0.426669	-0.0127107	0.00205688	-0.00111511	0.785746	0.000262668	0.950973	0.00176459	0.680727	0.000929777	0.829887	0.0033407
rs1691463	0.00520527	0.683005	-0.00300376	0.609562	-0.00490369	0.402784	-0.0022549	0.581168	0.00541472	0.197043	0.00987181	0.0177388	-0.0117256	0.00452998	-0.00322859	0.429316	0.0120793	0.00284206	-0.00524128	0.207676	0.00878161	0.033841	0.00781318	0.0814128	0.00719157	0.103583	-0.0076798	0.0630507	0.00597959	0.144073	-0.00543118	0.212923	-0.0150677	0.000230584	-0.00807331	0.0478993	0.00331882	0.427098	-0.012732	0.00202113	-0.00113236	0.78251	0.000271563	0.949314	0.00174339	0.684348	0.000921424	0.831389	0.0033243
rs9861497	0.00729587	0.324924	0.000456484	0.89252	-0.000742627	0.825513	-0.00719704	0.00237625	0.00792042	0.00110988	0.00434108	0.0715229	0.00652231	0.00641259	0.00942007	6.87874e-05	0.00477989	0.0415144	0.00519348	0.0311818	0.00796432	0.000890474	0.000328213	0.899518	0.00338685	0.186032	-0.00355804	0.137108	0.00379245	0.109797	-0.0019691	0.435603	-0.00210002	0.375629	0.00725376	0.00215384	-0.00204201	0.399506	0.00605225	0.0112981	0.00427396	0.0721566	-0.010116	4.39477e-05	0.00539999	0.0298226	0.00288972	0.249066	-0.000924267
rs7647495	-0.0105784	0.263883	0.000710982	0.86808	-0.0036119	0.397447	0.00527895	0.0795327	-0.00141388	0.646886	0.00127631	0.676911	0.0022436	0.460672	-0.0143571	1.81197e-06	-0.00679484	0.0226328	0.00306275	0.317522	-0.00915554	0.00265108	-0.00207011	0.531704	-0.00917804	0.00490025	0.00964195	0.00152793	-0.00285341	0.343879	0.000417519	0.896486	0.0121185	5.76277e-05	-0.000765621	0.798901	-0.00316393	0.30434	-0.00377311	0.214085	-0.00590529	0.0506182	0.00439021	0.162794	-0.00334707	0.289096	0.00232374	0.465428	0.00130676
rs7625451	-0.0105784	0.263883	0.000710982	0.86808	-0.0036119	0.397447	0.00527783	0.0795963	-0.00141373	0.646921	0.00127515	0.677188	0.00224988	0.459418	-0.0143505	1.83184e-06	-0.00679571	0.0226155	0.00306275	0.317522	-0.009152	0.00266125	-0.00207011	0.531703	-0.00917815	0.00489976	0.00963896	0.00153311	-0.00285402	0.343776	0.00041722	0.89656	0.0121206	5.74576e-05	-0.000762861	0.79961	-0.00316794	0.303727	-0.00377477	0.213883	-0.0059058	0.0505983	0.00439091	0.162728	-0.00333994	0.290124	0.00232323	0.465525	0.00130603
rs9880953	0.00711184	0.337042	0.000557569	0.868905	-0.000699935	0.835382	-0.00716132	0.00249501	0.00799686	0.00099158	0.00449433	0.062045	0.00645745	0.00695239	0.00941709	6.90087e-05	0.00483207	0.0393168	0.00516868	0.0319775	0.00801686	0.000821805	0.00031903	0.902305	0.00336639	0.188661	-0.00357459	0.135243	0.00363179	0.125633	-0.00198637	0.431545	-0.00202682	0.392438	0.00720058	0.00231877	-0.00217921	0.368537	0.00599857	0.0120328	0.00416611	0.079607	-0.0101203	4.35329e-05	0.00548113	0.0274317	0.00276346	0.270299	-0.000883025
rs79028165	0.0105867	0.671055	0.0143353	0.200457	0.00872872	0.434512	0.000750749	0.923667	-0.012011	0.135562	-0.0118318	0.138027	-0.0053158	0.502035	0.00339679	0.664357	0.00343132	0.658456	-0.00545377	0.494369	0.0049384	0.533437	-0.00499855	0.560887	0.0137319	0.105324	-0.0047619	0.547504	0.00316374	0.686811	0.0096366	0.250187	-0.0102505	0.191182	-0.00617146	0.430121	-0.00334681	0.676482	-0.0242176	0.0021909	0.0061615	0.433299	0.00219022	0.789218	5.88253e-05	0.994294	0.00544706	0.511506	0.00565837
rs78278499	-0.0105567	0.264855	0.000700309	0.870042	-0.00360977	0.397724	0.00527438	0.0797926	-0.00141195	0.647335	0.00127649	0.676867	0.00223851	0.461689	-0.0143585	1.80765e-06	-0.00679151	0.0226989	0.00306569	0.317056	-0.00915214	0.00266078	-0.00207295	0.531139	-0.00916567	0.00495826	0.0096253	0.00155691	-0.00285422	0.34374	0.000427809	0.89395	0.0121171	5.77397e-05	-0.000763607	0.799418	-0.00317255	0.303024	-0.00377837	0.213445	-0.0059103	0.0504223	0.00439009	0.162805	-0.00334369	0.289582	0.00232186	0.465786	0.00130366
rs1249036	0.00258741	0.83793	-0.00379602	0.515209	-0.00573434	0.323881	-0.00350175	0.387978	0.00491555	0.237909	0.00966882	0.0192655	-0.0115937	0.00468041	-0.0036123	0.372888	0.0123143	0.00217185	-0.00481219	0.243713	0.00898613	0.0286619	0.00821637	0.0648122	0.00782159	0.0744457	-0.00803917	0.049909	0.0053061	0.191496	-0.00452949	0.295353	-0.0156648	0.000114235	-0.00853296	0.0351261	0.00291536	0.482076	-0.0132391	0.00121776	-0.00177027	0.663665	0.00019109	0.964045	0.00165464	0.697405	0.000388282	0.927952	0.00325337
rs76853375	-0.0105847	0.2636	0.000720974	0.866247	-0.00359887	0.399162	0.00523603	0.0820177	-0.00136477	0.658368	0.00130174	0.670856	0.00224098	0.461209	-0.0144203	1.633e-06	-0.0067525	0.0234941	0.00303674	0.321664	-0.00915801	0.00264481	-0.00209783	0.526235	-0.00915459	0.00501247	0.0096694	0.00148161	-0.00286536	0.341874	0.000434787	0.892233	0.0121306	5.66822e-05	-0.000835506	0.780999	-0.00322461	0.295173	-0.00380678	0.210036	-0.00588884	0.0512713	0.00440903	0.161012	-0.00334588	0.289281	0.00232919	0.464395	0.00125996
rs112788851	-0.0105567	0.264855	0.000712751	0.867757	-0.0035797	0.401675	0.00524745	0.0813482	-0.00137019	0.657093	0.00129197	0.673179	0.0022408	0.461239	-0.0143971	1.69659e-06	-0.00680273	0.022478	0.00306744	0.316789	-0.00918639	0.0025645	-0.00210137	0.525532	-0.00917655	0.00490805	0.00964748	0.0015186	-0.00285774	0.343153	0.000431548	0.89303	0.0121359	5.62423e-05	-0.000795115	0.791332	-0.00318357	0.301354	-0.00377594	0.213746	-0.00589679	0.0509544	0.00439903	0.161957	-0.00333491	0.290857	0.00232319	0.46554	0.00124001
rs9836407	-0.0135589	0.0947692	-0.00304313	0.403161	0.00385962	0.287559	0.00958483	0.000176002	-0.011353	1.48067e-05	-0.0102011	8.69313e-05	4.14711e-05	0.987181	-0.000728817	0.775256	-0.00329881	0.19215	-0.00257539	0.321866	-0.0025263	0.328559	-0.000862742	0.758683	-0.00478959	0.0834481	-0.0074403	0.0039526	0.000373231	0.884008	0.00206549	0.448055	3.29509e-05	0.989718	0.000868401	0.733479	0.00453608	0.0829402	-0.000132503	0.958996	-0.00258095	0.314076	0.0130556	9.88899e-07	-0.00201802	0.451172	-0.00519978	0.0542486	-0.00195826
rs79281850	-0.0106306	0.261696	0.000699135	0.870274	-0.00356431	0.403751	0.00533207	0.0766127	-0.00130335	0.672879	0.0012725	0.677879	0.00228003	0.453516	-0.0145065	1.4209e-06	-0.00673189	0.0239445	0.0029782	0.331166	-0.00910886	0.00279334	-0.00220081	0.506201	-0.00902825	0.0056567	0.00958584	0.00163132	-0.00285343	0.343971	0.000412948	0.897633	0.0121773	5.32154e-05	-0.000703483	0.814949	-0.00311179	0.312482	-0.00374509	0.217598	-0.00597979	0.04782	0.00443578	0.158559	-0.00344136	0.275823	0.00230715	0.468711	0.00120159
rs78355077	-0.0106306	0.261696	0.000699135	0.870274	-0.00356431	0.403751	0.00533207	0.0766127	-0.00130335	0.672879	0.0012725	0.677879	0.00228003	0.453516	-0.0145065	1.4209e-06	-0.00673189	0.0239445	0.0029782	0.331166	-0.00910886	0.00279334	-0.00220081	0.506201	-0.00902825	0.0056567	0.00958584	0.00163132	-0.00285343	0.343971	0.000412948	0.897633	0.0121773	5.32154e-05	-0.000703483	0.814949	-0.00311179	0.312482	-0.00374509	0.217598	-0.00597979	0.04782	0.00443578	0.158559	-0.00344136	0.275823	0.00230715	0.468711	0.00120159
rs111943350	-0.0104869	0.267886	0.00076441	0.858213	-0.00355044	0.405341	0.00542906	0.0712266	-0.00137574	0.655649	0.001309	0.668985	0.00223752	0.461692	-0.0143418	1.83909e-06	-0.00656328	0.0276084	0.00292499	0.339567	-0.00902392	0.00304021	-0.00200082	0.545352	-0.00919412	0.00480642	0.00970536	0.00141498	-0.00273736	0.363655	0.000288681	0.928291	0.0120452	6.34068e-05	-0.000802803	0.789269	-0.00330914	0.282471	-0.00369511	0.223503	-0.00585392	0.052556	0.00442548	0.15927	-0.00335984	0.287059	0.0023368	0.462737	0.00138494
rs75145668	-0.0104481	0.269672	0.000632322	0.882523	-0.0036014	0.398657	0.00549225	0.0680114	-0.00139793	0.650489	0.00121616	0.691229	0.00219003	0.471283	-0.0142691	2.07636e-06	-0.0065461	0.0280279	0.00290769	0.342462	-0.00904596	0.00297135	-0.00192118	0.56149	-0.00924006	0.00460228	0.00967384	0.00146764	-0.00279029	0.354476	0.000344076	0.914584	0.0120466	6.3355e-05	-0.000816569	0.785756	-0.00331721	0.281331	-0.00369159	0.223975	-0.00587514	0.051721	0.00443047	0.15882	-0.00333324	0.290917	0.00236392	0.457582	0.00140242
rs113657330	-0.0117021	0.244218	0.00133349	0.768747	-0.00151126	0.738245	0.00638538	0.0452788	-0.000104526	0.974493	0.00197505	0.542643	0.00241049	0.454392	-0.0156901	8.45992e-07	-0.00693106	0.0281634	0.00343822	0.289503	-0.00872014	0.00688589	-0.0024922	0.477353	-0.00891695	0.00988329	0.00865617	0.00722886	-0.00243237	0.446258	-0.000595652	0.8609	0.0107493	0.000756837	-4.68277e-05	0.988263	-0.00448497	0.169351	-0.00374442	0.244455	-0.00793311	0.0131826	0.00492112	0.13958	-0.00240419	0.472124	0.00234591	0.486558	0.00308554
rs112564296	-0.0124162	0.216585	0.00162911	0.719427	-0.00119988	0.790743	0.00642965	0.0438339	-0.000226372	0.944801	0.00176736	0.585941	0.00243453	0.449959	-0.0156284	9.369e-07	-0.0068125	0.0309913	0.00343176	0.29047	-0.00901531	0.00521553	-0.00266516	0.447378	-0.00897131	0.00944968	0.00861092	0.00754547	-0.00247372	0.438622	-0.000379316	0.911163	0.0107605	0.000748418	-0.000102114	0.974413	-0.00442032	0.175634	-0.00382157	0.23493	-0.00801511	0.0122758	0.00502635	0.13135	-0.00239533	0.473803	0.00239724	0.477116	0.00324703
rs7642644	-0.0097183	0.312803	0.00112641	0.795934	-0.00253722	0.55912	0.00580538	0.0580451	-0.000985381	0.753649	0.00153027	0.623334	0.00282327	0.361539	-0.0154179	4.69161e-07	-0.00639222	0.0350606	0.00266086	0.393349	-0.00902979	0.00357297	-0.00375995	0.264237	-0.00931322	0.0050141	0.00878814	0.00451813	-0.00273568	0.372406	-0.00031944	0.922054	0.0120227	8.76792e-05	-0.000806601	0.791916	-0.00337436	0.281585	-0.00350036	0.257246	-0.00642505	0.0365824	0.00446687	0.162743	-0.00234318	0.465685	0.00327301	0.312212	0.00187421
rs7653278	-0.0104935	0.2676	0.000735822	0.863468	-0.00348521	0.414042	0.0054575	0.0697641	-0.00134889	0.661954	0.00140938	0.645289	0.00222229	0.464757	-0.0143083	1.94451e-06	-0.00646928	0.0299149	0.00293872	0.337315	-0.00895758	0.00326319	-0.0019225	0.5612	-0.00912441	0.00513711	0.0096492	0.0015085	-0.00268487	0.372937	0.000256707	0.936217	0.0120219	6.5537e-05	-0.000824313	0.783766	-0.00330701	0.28279	-0.00369719	0.223253	-0.0058409	0.0530894	0.00438294	0.163332	-0.00339937	0.281443	0.0023087	0.468148	0.00138597
rs9827318	0.00712267	0.336429	0.000409813	0.903485	-0.000590808	0.860819	-0.00732929	0.00197794	0.00807098	0.0008937	0.00457203	0.0577735	0.00637201	0.00776217	0.00920179	0.00010149	0.00470386	0.0449285	0.00508614	0.0348968	0.00806965	0.000762927	0.000134655	0.958698	0.00345487	0.177491	-0.00368591	0.123657	0.00370949	0.117903	-0.00202792	0.422169	-0.00218111	0.357624	0.00710602	0.00265814	-0.00210214	0.385921	0.00593881	0.0129521	0.00415273	0.0807099	-0.0101105	4.46129e-05	0.0054334	0.0288739	0.00282287	0.260326	-0.00083125
rs9847516	0.00716244	0.333569	0.000322761	0.923898	-0.000597995	0.859111	-0.00740673	0.00176645	0.00815541	0.000786396	0.00464299	0.0539417	0.00635316	0.00793133	0.00926017	9.13233e-05	0.00489133	0.0370046	0.00514105	0.0329405	0.00814752	0.000675961	0.000100279	0.969229	0.00367691	0.151147	-0.00361724	0.13072	0.00380039	0.109085	-0.00208534	0.409039	-0.00210216	0.375182	0.0071603	0.00245873	-0.00205597	0.396331	0.0060709	0.0110556	0.00410852	0.0839199	-0.0101866	3.89073e-05	0.00549154	0.0271677	0.00276892	0.269436	-0.000780016
rs9827763	0.00704221	0.341952	0.000365359	0.913918	-0.00070534	0.83421	-0.00732299	0.00199766	0.00804738	0.000926309	0.00453571	0.0598133	0.00640264	0.00747711	0.00924131	9.48769e-05	0.0047561	0.0426199	0.00507421	0.0353415	0.00807984	0.000752102	0.000114263	0.964951	0.00349158	0.17297	-0.00371691	0.120565	0.00369667	0.119212	-0.00206044	0.414804	-0.00219968	0.353587	0.00707189	0.00278952	-0.00209825	0.386847	0.00592835	0.0131206	0.00412198	0.0830087	-0.0100982	4.56511e-05	0.00547957	0.0275557	0.00284576	0.256529	-0.000850062
rs9827900	0.00741128	0.317418	0.000379184	0.910692	-0.00073604	0.82714	-0.00731414	0.00202735	0.00795355	0.00106525	0.00441089	0.0672534	0.00639162	0.00759312	0.0092369	9.59442e-05	0.0047236	0.0441002	0.00511253	0.0340157	0.00807031	0.000765002	0.000193146	0.940803	0.00358689	0.161625	-0.00359911	0.132868	0.00364289	0.12476	-0.00194845	0.440707	-0.00214352	0.366115	0.0070213	0.00299742	-0.00199669	0.410344	0.00592641	0.0131702	0.00413181	0.0823424	-0.0101032	4.54179e-05	0.0054629	0.0280631	0.00295625	0.238618	-0.000773868
rs74883253	-0.0105236	0.266397	0.000652041	0.8789	-0.00356438	0.403576	0.00552653	0.0663619	-0.00133472	0.665356	0.00124208	0.685043	0.00229924	0.449532	-0.0144652	1.5075e-06	-0.00656012	0.0277197	0.00286447	0.349772	-0.00897001	0.0032272	-0.00211359	0.523036	-0.00902475	0.0056555	0.00964987	0.00151099	-0.00270938	0.368695	0.000184901	0.954045	0.0120419	6.39673e-05	-0.000737688	0.806051	-0.00322318	0.295277	-0.0037174	0.220834	-0.00594078	0.0492018	0.00450091	0.152384	-0.00346768	0.271991	0.00232459	0.46519	0.00126503
rs76738258	-0.010437	0.270198	0.00064694	0.879829	-0.00356423	0.403549	0.00544966	0.0701773	-0.0013876	0.652894	0.00131037	0.668678	0.00226273	0.456682	-0.014273	2.06275e-06	-0.00656731	0.0275221	0.00292166	0.340145	-0.00897217	0.0032142	-0.00198241	0.549081	-0.00913889	0.00506904	0.00969391	0.00143445	-0.00268826	0.372352	0.000180216	0.9552	0.0119945	6.81383e-05	-0.00083438	0.7812	-0.00330535	0.283043	-0.0037503	0.216691	-0.00585809	0.0524021	0.00440219	0.161505	-0.00339692	0.281805	0.00231602	0.466754	0.00136497
rs78394140	-0.0104468	0.269749	0.00062873	0.883191	-0.00355975	0.404157	0.00539679	0.0729523	-0.00137649	0.655504	0.00133109	0.663769	0.00225701	0.457839	-0.0143188	1.9147e-06	-0.00657979	0.027235	0.00293173	0.338503	-0.00899954	0.00312318	-0.00201954	0.541641	-0.00915252	0.00500553	0.00967273	0.00147002	-0.00270757	0.368947	0.000203816	0.949343	0.0120252	6.53201e-05	-0.000801283	0.789679	-0.00331346	0.281883	-0.00372717	0.219556	-0.00585857	0.052392	0.00441018	0.16076	-0.00337911	0.284353	0.00232175	0.465669	0.0013138
rs139751954	-0.0147734	0.0912625	-0.006105	0.119101	-0.00012931	0.97358	0.00979612	0.000371476	-0.0101771	0.000312384	-0.00764913	0.00628613	0.00140008	0.61453	-4.35377e-05	0.987367	-0.00189217	0.487306	-0.00204322	0.465555	-0.00220718	0.428021	0.000455964	0.880214	-0.00378765	0.203823	-0.00741019	0.00770582	-0.00131411	0.633443	0.00464594	0.112968	-0.00333935	0.225339	0.0010189	0.710713	0.00180223	0.522501	-0.00339919	0.220752	-0.0007333	0.790597	0.0121805	2.25977e-05	0.000585857	0.839129	-0.0040523	0.163914	-0.000658288
rs142356570	-0.0149077	0.0883341	-0.00622563	0.111866	-3.88192e-05	0.992065	0.0099357	0.000304454	-0.00984868	0.000483612	-0.00740776	0.0081173	0.00127829	0.645543	1.55837e-05	0.995476	-0.0018478	0.497429	-0.00210933	0.451093	-0.00228782	0.411184	0.000604797	0.841519	-0.00370569	0.213636	-0.00747643	0.00715782	-0.00148837	0.588987	0.00469367	0.109199	-0.00348586	0.205488	0.00105817	0.699999	0.00186153	0.50877	-0.00349297	0.208128	-0.00078556	0.775986	0.0121055	2.52178e-05	0.000535542	0.852731	-0.00392526	0.177389	-0.000601758
rs112840343	-0.0104539	0.269606	0.00057683	0.892783	-0.0036192	0.396402	0.00552579	0.0664088	-0.00131788	0.669337	0.00126462	0.679655	0.00228505	0.452355	-0.0144821	1.4671e-06	-0.00655517	0.0278436	0.00284862	0.352463	-0.00895926	0.00326544	-0.00212077	0.521642	-0.0090658	0.00544267	0.00959477	0.00160871	-0.00272481	0.365993	0.000178214	0.955707	0.012055	6.28393e-05	-0.000653153	0.827913	-0.00321614	0.296353	-0.00368511	0.224889	-0.00597044	0.048089	0.0044904	0.153358	-0.00345709	0.273474	0.00232932	0.464298	0.00128212
rs79995916	-0.0101757	0.282228	0.000483435	0.91001	-0.00343148	0.421082	0.00526624	0.0799783	-0.00119855	0.697497	0.0015369	0.615494	0.00216961	0.475165	-0.014293	1.96923e-06	-0.00633351	0.0334389	0.00300678	0.325998	-0.00883175	0.00370748	-0.00205337	0.53464	-0.00886489	0.0065248	0.00977271	0.00130294	-0.0025445	0.398206	0.00015352	0.961808	0.012139	5.50704e-05	-0.000574011	0.848375	-0.00322128	0.295186	-0.0035006	0.248586	-0.00590446	0.0504298	0.00427372	0.173864	-0.00334967	0.288287	0.00218803	0.491488	0.00143853
rs13097857	0.00753136	0.309737	0.000437203	0.897116	-0.00065453	0.846055	-0.00733957	0.00195891	0.00802349	0.000963875	0.0044793	0.0631669	0.00641883	0.0073506	0.0092388	9.59018e-05	0.00470456	0.0449991	0.00504957	0.0363121	0.00812706	0.000703486	0.000169547	0.948034	0.00350633	0.171323	-0.00348776	0.145357	0.00355626	0.134049	-0.00199669	0.429567	-0.00207818	0.380992	0.00701245	0.00303929	-0.00199166	0.411607	0.00596263	0.0126364	0.00415117	0.0809703	-0.0100722	4.80862e-05	0.00546276	0.0280965	0.00296569	0.237211	-0.000752769
rs12233488	0.00662397	0.635679	-0.00990306	0.114841	0.00450908	0.471461	-0.0060469	0.171777	-0.00611777	0.177659	-0.00324357	0.471011	-0.0155752	0.000493301	0.0072294	0.10197	-0.00323761	0.459911	-0.00302948	0.501285	0.000830923	0.85276	-0.00160759	0.74093	-0.0062686	0.190903	0.00983956	0.0277732	-0.00572755	0.196163	0.00749778	0.112428	0.000203675	0.963318	-0.00889721	0.0439769	-0.000189939	0.966564	-0.00680602	0.127332	-0.00548117	0.217067	0.00118053	0.798383	-0.00849825	0.0669853	-0.0031001	0.507721	-0.00652655
rs112789319	-0.0104034	0.271931	0.000543199	0.899	-0.00363663	0.394134	0.00551222	0.0670796	-0.00134714	0.662445	0.00127267	0.677731	0.00227889	0.453574	-0.0145058	1.41035e-06	-0.0065807	0.0272413	0.00281178	0.358726	-0.00894952	0.00329946	-0.00213148	0.51954	-0.00906576	0.005443	0.0095847	0.00162711	-0.00271164	0.368316	0.000150886	0.962494	0.0120476	6.3497e-05	-0.000649141	0.828954	-0.00321833	0.296024	-0.00368689	0.224666	-0.00600217	0.0469134	0.00451518	0.151103	-0.00345411	0.273889	0.00232771	0.464609	0.00128462
rs489989	0.00856138	0.25482	0.00595794	0.0809448	0.000617753	0.855904	-0.00099489	0.676899	0.00261851	0.28485	0.000892399	0.713193	0.00081258	0.736206	-0.000625155	0.793236	-0.00135689	0.565893	-0.00231951	0.339716	-0.00382917	0.112997	-0.0005509	0.833652	0.00498484	0.0537637	0.00379374	0.115804	-0.00300442	0.208823	-0.000197402	0.938177	0.000165863	0.944652	-0.00165192	0.488196	-0.000284136	0.90742	0.00295613	0.219601	0.00368771	0.123703	-0.00393169	0.115338	-8.74121e-05	0.972186	0.0011059	0.661891	0.00250001
rs80185833	-0.00637403	0.410551	-0.000705918	0.839959	0.00251479	0.470547	0.00239359	0.330021	-0.00534982	0.0337613	-0.00346065	0.166231	-0.00418162	0.0920497	-0.0080464	0.00104698	-0.00677664	0.00533958	0.000363946	0.884284	-0.00642267	0.00979041	-0.00316518	0.241272	-0.00937219	0.000429617	0.00877552	0.00040881	-0.00190658	0.438421	0.000578436	0.825284	0.01094	8.62848e-06	-0.00301511	0.218969	0.000524377	0.834805	-0.00175225	0.479634	-0.00734449	0.00289516	0.00569067	0.026651	-0.0069805	0.00675043	-0.00114983	0.658204	-0.00243235
rs78079128	0.00751396	0.590165	-0.0101032	0.107035	0.00480676	0.441846	-0.00660277	0.134765	-0.00585029	0.196319	-0.00284763	0.525857	-0.0154828	0.000517045	0.00712594	0.106157	-0.00252642	0.563276	-0.00283782	0.527788	0.00104801	0.814493	-0.00164202	0.734983	-0.00576834	0.227655	0.0102648	0.0213968	-0.00522118	0.237599	0.00765013	0.104458	0.000528312	0.904822	-0.00854905	0.05238	0.0002029	0.9642	-0.00639765	0.150839	-0.00545161	0.218485	0.000955713	0.835809	-0.00846019	0.0675995	-0.00348073	0.456024	-0.00634029
rs77556936	0.00630071	0.652036	-0.00992948	0.113749	0.00438936	0.483158	-0.00628449	0.155371	-0.00618936	0.172458	-0.00317444	0.480333	-0.0153558	0.000588545	0.00703686	0.111268	-0.00295051	0.500477	-0.00298895	0.506841	0.000978042	0.826995	-0.00150803	0.756345	-0.00619865	0.195688	0.00998739	0.0254477	-0.00541952	0.221105	0.00770304	0.10277	0.000227626	0.958989	-0.00894814	0.0426884	-0.000110805	0.980482	-0.00685323	0.124545	-0.00528097	0.234121	0.00129375	0.779434	-0.00848735	0.0672222	-0.00310593	0.50675	-0.00664814
rs75840466	-0.0103952	0.272295	0.000571102	0.893841	-0.00363663	0.394134	0.00550869	0.0672544	-0.00136403	0.658482	0.00127586	0.676968	0.00226414	0.456501	-0.0145047	1.41298e-06	-0.00657446	0.0273874	0.00282484	0.356498	-0.00893864	0.00333764	-0.00215808	0.514342	-0.00908381	0.00535085	0.00956537	0.00166283	-0.00272526	0.365914	0.000157297	0.960901	0.0120566	6.26967e-05	-0.000629636	0.834017	-0.00321712	0.296205	-0.00368426	0.224997	-0.00599961	0.0470073	0.00450239	0.152264	-0.00345654	0.273551	0.00232632	0.464873	0.00128091
rs394202	0.00838951	0.264512	0.00596186	0.0807507	0.000608545	0.858031	-0.00099224	0.677714	0.00260453	0.287434	0.000878553	0.717453	0.000798971	0.740465	-0.000618413	0.795418	-0.00134807	0.568425	-0.00231751	0.340138	-0.00382255	0.113625	-0.000552714	0.833114	0.00498972	0.0535322	0.00379903	0.115301	-0.00299333	0.210513	-0.00022673	0.929015	0.000169114	0.94357	-0.00165395	0.487664	-0.000271035	0.911672	0.0029643	0.218333	0.00367274	0.125239	-0.00392721	0.115757	-8.14868e-05	0.974071	0.00110887	0.661044	0.0024999
rs56373402	0.00649821	0.688205	-0.0013781	0.852769	-0.00631063	0.393984	-0.00372096	0.470838	0.00977258	0.0646402	0.00999745	0.0564886	-0.00650442	0.21208	-0.00258543	0.616176	0.00803246	0.115845	0.00438668	0.403321	0.0123179	0.0183448	0.0106302	0.0601603	0.0172148	0.00201326	0.00670449	0.19859	-0.000240633	0.962849	-0.00224873	0.682732	-0.0175193	0.00069316	0.00296437	0.564952	0.000120426	0.981789	0.00702236	0.177287	0.0125716	0.015199	-0.0202521	0.000177343	0.0132932	0.0142134	0.0120922	0.027064	0.00871027
rs12495388	0.00134305	0.904088	-0.00223073	0.657243	0.0103534	0.0388818	-0.00224333	0.52534	-0.00917487	0.0113084	-0.00919684	0.0104425	-0.0117902	0.000950568	0.00330259	0.349263	-0.00505211	0.148442	-0.00316998	0.377833	-0.000925081	0.795751	-0.00358908	0.354842	-0.0067916	0.0756766	0.00450354	0.206913	-0.000153901	0.965287	0.000825993	0.826515	0.00617126	0.0807531	-0.00523528	0.13748	0.00566846	0.116912	0.00165979	0.641243	-0.00710432	0.0449692	0.00592288	0.108281	-0.00972114	0.00864529	-0.00546898	0.143001	-0.00676956
rs1146738	0.00830443	0.269436	0.00589564	0.0842388	0.000463212	0.891716	-0.00101193	0.671737	0.00253928	0.299757	0.000773723	0.750003	0.000804383	0.738811	-0.000510417	0.830572	-0.00146356	0.535825	-0.00230718	0.342371	-0.00378914	0.116871	-0.000516882	0.843811	0.00501822	0.0522139	0.00382831	0.112581	-0.00300434	0.208909	-0.000173628	0.945618	0.00016269	0.945719	-0.00163178	0.493585	-0.000247621	0.919286	0.00294144	0.221977	0.00368817	0.123718	-0.00390329	0.118052	-9.75061e-05	0.968981	0.00105995	0.67517	0.00252404
rs13083529	0.00698939	0.346076	0.000358457	0.915598	-0.000505175	0.880922	-0.00709464	0.00277141	0.0081171	0.000842829	0.0045682	0.0581848	0.00649034	0.00673949	0.00919095	0.000104802	0.00469517	0.0455033	0.0050639	0.0358539	0.00817088	0.000660928	9.43033e-05	0.971092	0.00341279	0.183187	-0.0036741	0.125174	0.00353618	0.136394	-0.00201113	0.426416	-0.00225057	0.342917	0.00699309	0.00313133	-0.00195313	0.420883	0.00593466	0.0130899	0.00423944	0.0748177	-0.00998333	5.64099e-05	0.00547661	0.0277599	0.00295334	0.239348	-0.000766171
rs515207	-0.00745938	0.282497	-0.00586516	0.0615525	0.00208642	0.504724	0.00452669	0.0394815	-0.00865242	0.000124663	-0.00561242	0.0121078	-0.00718231	0.00121956	0.000186111	0.93247	0.0005384	0.804612	-0.00411665	0.065735	0.0010429	0.639229	0.00152317	0.528173	-0.00260833	0.272983	-0.00535861	0.0158477	0.000758217	0.730492	0.00178998	0.445021	-0.00446791	0.0422538	-0.0041947	0.0559107	0.00393898	0.0800317	-0.00554403	0.0124105	-0.00369369	0.0940143	0.00995431	1.45124e-05	-0.00273074	0.236114	-0.00444435	0.0559338	-0.00213357
rs73133670	-0.0146187	0.0946818	-0.00612987	0.117591	-0.000114252	0.976655	0.00982836	0.000355012	-0.0102184	0.000294974	-0.00767808	0.00608901	0.00131367	0.63653	-5.20008e-05	0.98491	-0.00186353	0.4939	-0.00203042	0.468339	-0.00219352	0.430863	0.000478729	0.874276	-0.00377987	0.204732	-0.0074603	0.00729989	-0.00129324	0.638829	0.00462146	0.114865	-0.00334631	0.22435	0.000981057	0.720987	0.00186296	0.508563	-0.00340877	0.219433	-0.000737016	0.78955	0.0121561	2.34437e-05	0.000566551	0.844353	-0.00407421	0.161626	-0.000672019
rs2326072	-0.00683242	0.377722	-0.000675692	0.846777	0.00243314	0.485226	0.00242888	0.323113	-0.00536681	0.0332635	-0.00355905	0.154662	-0.00440833	0.0758383	-0.00820323	0.000836971	-0.00707233	0.00365724	0.000382231	0.878556	-0.0066051	0.00791804	-0.00331705	0.219607	-0.00967545	0.000279353	0.00871628	0.00044939	-0.00186894	0.447671	0.000507294	0.846544	0.0108452	1.03942e-05	-0.00307884	0.209551	0.000347586	0.890097	-0.0018654	0.451893	-0.00731474	0.00302175	0.0056536	0.027703	-0.00694311	0.00707012	-0.00101618	0.695915	-0.0025659
rs145246777	0.0269518	0.250534	-0.0015214	0.889043	-0.00702951	0.517837	-0.00565167	0.455391	0.00205901	0.791008	-0.00596498	0.438475	-0.00830579	0.277363	-0.0137853	0.0682579	0.0026997	0.71847	0.00660024	0.391065	-0.00514281	0.501728	0.0030376	0.714721	0.00483671	0.554559	-0.0024929	0.744512	-0.00472016	0.533495	-0.00453519	0.574313	-0.00149944	0.843099	-0.00622676	0.40997	0.0109696	0.156561	0.000681405	0.928896	-0.0197007	0.009494	-0.000896941	0.909793	0.00334726	0.673678	-0.00261463	0.74433	-0.00359691
rs9836020	-0.0140644	0.0831158	-0.00320816	0.378346	0.00387472	0.285885	0.00953403	0.000191486	-0.0115496	1.05708e-05	-0.0103583	6.78591e-05	0.000150221	0.953605	-0.00063528	0.80353	-0.00340624	0.178213	-0.00259459	0.318445	-0.00271718	0.293496	-0.000863263	0.758629	-0.00486861	0.0785902	-0.00753682	0.00351963	0.000339957	0.894321	0.00200801	0.460934	3.58077e-05	0.98883	0.000890139	0.727162	0.00449659	0.0857606	-6.15405e-06	0.998095	-0.00250268	0.329146	0.0130524	1.00368e-06	-0.00181842	0.497325	-0.00515832	0.0562844	-0.00203843
rs74439542	0.00157986	0.887416	-0.00212399	0.673096	0.0102449	0.0412575	-0.0020422	0.563736	-0.00937779	0.00973847	-0.0094373	0.00869918	-0.0119699	0.000808323	0.00314013	0.374215	-0.00561759	0.10864	-0.00328318	0.361777	-0.0010742	0.764092	-0.00362037	0.351415	-0.00747197	0.0510256	0.00423831	0.235643	-0.000156593	0.964734	0.000725286	0.84763	0.00584392	0.0987052	-0.00544284	0.123134	0.00536147	0.138711	0.0014527	0.683865	-0.00705942	0.0466778	0.00618382	0.0940808	-0.00962167	0.00945766	-0.00513581	0.169626	-0.00714421
rs12493342	0.0070226	0.615477	-0.00995401	0.113153	0.00440759	0.481704	-0.00619598	0.161578	-0.00612676	0.177149	-0.00328326	0.465724	-0.0157922	0.000412559	0.00704439	0.111147	-0.00328715	0.453216	-0.00333199	0.459659	0.000777141	0.862229	-0.00160123	0.74199	-0.00684679	0.153235	0.00991302	0.0266708	-0.00520409	0.240349	0.0074669	0.114006	9.12773e-05	0.983561	-0.00905563	0.0404028	-0.000427541	0.924851	-0.00683402	0.12588	-0.00561369	0.206281	0.00150952	0.744028	-0.00830313	0.0735922	-0.00302046	0.518824	-0.00672879
rs429587	0.00833814	0.267658	0.00603808	0.0770629	0.000410142	0.904076	-0.00108382	0.649984	0.00258086	0.292005	0.000773601	0.750086	0.000791314	0.742951	-0.00062716	0.79266	-0.00156974	0.506737	-0.00227244	0.34978	-0.00386716	0.109593	-0.000512383	0.845186	0.00505625	0.0505045	0.00382911	0.112575	-0.00301182	0.207867	-0.000131002	0.958964	0.00015234	0.949177	-0.0015931	0.503967	-0.00023896	0.922115	0.00296087	0.219027	0.00364816	0.127919	-0.00390975	0.117513	-0.00013649	0.956598	0.000981688	0.69798	0.00241766
rs383685	0.00830694	0.26989	0.00639618	0.0613583	0.000158968	0.962782	-0.000912267	0.702786	0.0027318	0.265189	0.000849396	0.726808	0.000535821	0.824442	-0.000726015	0.761147	-0.00158256	0.503713	-0.00228095	0.348475	-0.00396548	0.101209	-0.000606425	0.817422	0.00506463	0.0503601	0.00405511	0.0932204	-0.00309079	0.196653	-0.00018631	0.941724	0.000140584	0.953142	-0.00164404	0.490872	-0.000205772	0.932972	0.00302262	0.210039	0.00349014	0.14569	-0.00394955	0.114186	-0.000426516	0.865092	0.000990688	0.695634	0.00248111
rs76245946	-0.0108503	0.251624	0.000413507	0.923002	-0.00371066	0.384422	0.00542536	0.0714016	-0.00132975	0.666428	0.00131271	0.668082	0.00208323	0.493118	-0.0146183	1.15843e-06	-0.00659371	0.0268859	0.00291299	0.34152	-0.00909874	0.0028045	-0.00232788	0.481666	-0.00901427	0.00569809	0.00964295	0.0015178	-0.00268865	0.372225	0.000195523	0.951392	0.0120985	5.8771e-05	-0.000620463	0.836345	-0.00318742	0.300517	-0.00374632	0.217123	-0.00584192	0.0530272	0.004326	0.168833	-0.00348429	0.269556	0.0022866	0.47238	0.00128523
rs12494212	-0.00625312	0.447795	-0.00306566	0.40941	-0.00121764	0.742437	0.00188222	0.471522	-0.00305274	0.254798	2.11044e-05	0.993669	-0.00389087	0.140623	-0.00854854	0.00106295	-0.00604892	0.0194284	0.00104672	0.693989	-0.00662664	0.0122338	-0.00231933	0.419728	-0.00923008	0.0011194	0.0108472	4.01898e-05	-0.00385032	0.141321	0.00267392	0.33733	0.00910099	0.000503598	-0.00355001	0.173681	-0.00274812	0.304296	-0.00523164	0.0472668	-0.00631284	0.016106	0.00363963	0.1827	-0.00539875	0.0489348	0.000751604	0.785753	-0.00120404
rs76782294	-0.00638629	0.438136	-0.00309121	0.405498	-0.00124596	0.736656	0.00186495	0.475591	-0.00305341	0.254685	8.38933e-06	0.997483	-0.00392204	0.137463	-0.00855089	0.00105933	-0.00606766	0.0190531	0.00105289	0.692272	-0.00661972	0.012323	-0.00231594	0.420401	-0.00923551	0.00111165	0.0108746	3.84108e-05	-0.00387765	0.138511	0.00270888	0.331042	0.00913641	0.000478634	-0.00357972	0.170099	-0.00274139	0.305472	-0.00518715	0.0491752	-0.0062757	0.0167391	0.00359977	0.187532	-0.00543	0.0476368	0.000719492	0.794693	-0.00121071
rs80315797	-0.0130293	0.552049	-0.021361	0.0308968	0.000332961	0.973102	0.00278884	0.689137	-0.00263136	0.712592	0.00477021	0.5006	0.0068082	0.333495	0.00446272	0.521617	0.0080779	0.241721	0.00603008	0.395353	0.0134753	0.0561163	0.00879412	0.250056	0.00573824	0.446072	0.00124971	0.859232	-0.00499542	0.474194	0.00751701	0.311698	-0.0045688	0.512585	-0.0137026	0.0489554	-0.00557612	0.434314	-0.00525547	0.454864	0.0057902	0.407876	-0.00174193	0.811125	0.0138868	0.0576843	0.00911786	0.21641	0.00213693
rs1146740	0.00836101	0.266351	0.00602399	0.0777576	0.000443579	0.896299	-0.00106007	0.657167	0.00255527	0.296827	0.000737525	0.761383	0.000797735	0.740945	-0.00059692	0.80245	-0.00158785	0.501855	-0.00227408	0.349442	-0.00386063	0.110202	-0.000535134	0.838408	0.00507198	0.0497969	0.00384579	0.111025	-0.00296959	0.214322	-0.000152878	0.95212	0.0001656	0.944761	-0.00159115	0.504497	-0.000210591	0.931339	0.0029801	0.21606	0.00362133	0.130755	-0.00393985	0.11472	-0.000130955	0.958357	0.000979251	0.698698	0.00241519
rs79177950	-0.0108161	0.25296	0.000351269	0.934555	-0.00375042	0.37929	0.00535402	0.0751542	-0.00129399	0.674828	0.00146718	0.631709	0.00203274	0.503582	-0.0144389	1.55698e-06	-0.00657265	0.0273511	0.00290069	0.34348	-0.00906589	0.00290018	-0.0021708	0.51166	-0.00916727	0.00492277	0.00970675	0.00140878	-0.00263969	0.380911	0.000118993	0.970401	0.0121112	5.75522e-05	-0.000801356	0.789591	-0.0032512	0.290859	-0.00381256	0.209023	-0.00573671	0.0574084	0.00425927	0.175425	-0.00341064	0.279724	0.00229099	0.47145	0.00130332
rs112842225	-0.000806322	0.942919	0.00160221	0.752216	-0.00294166	0.560833	0.00472223	0.18589	-0.00502619	0.169737	-0.00394966	0.276819	-0.00476309	0.186535	-0.00935777	0.00869284	-0.00644383	0.0682542	0.00282854	0.436355	-0.0116829	0.00121854	-0.00275992	0.482287	-0.00869631	0.0246829	0.0108282	0.00268563	-0.00259697	0.467517	0.00231114	0.543973	0.0112089	0.00170283	-0.000849534	0.811553	-0.00248433	0.496438	-0.00411513	0.253085	-0.00567459	0.113163	0.00357304	0.337995	-0.00243463	0.515372	0.00688465	0.0681554	0.00112775
rs9847448	-0.0136883	0.091642	-0.00318989	0.381	0.00379687	0.295607	0.00956006	0.000183653	-0.0115565	1.0427e-05	-0.0103931	6.40372e-05	8.42563e-05	0.973966	-0.000685158	0.78844	-0.00344436	0.173368	-0.00260166	0.317088	-0.00276512	0.285019	-0.000905863	0.747096	-0.0049141	0.0758154	-0.00750266	0.00366888	0.000373073	0.884086	0.00197733	0.467772	2.58316e-05	0.991942	0.000914436	0.720001	0.00444758	0.0892016	-5.96969e-05	0.981525	-0.00248311	0.3329	0.0130046	1.09674e-06	-0.00187638	0.483677	-0.00520123	0.0542434	-0.00203835
rs76946150	0.00809123	0.564144	-0.00971691	0.122816	0.00496025	0.42949	-0.00622952	0.160201	-0.00594058	0.191607	-0.00294767	0.513432	-0.0158474	0.000404989	0.00702884	0.112695	-0.00310717	0.479222	-0.0031229	0.489216	0.0011135	0.804042	-0.00221251	0.649838	-0.00630413	0.189419	0.0101858	0.0230551	-0.00521032	0.24078	0.00734444	0.120811	0.000363741	0.934696	-0.00888468	0.0447836	-0.000688603	0.879496	-0.00673498	0.132273	-0.00512327	0.249722	0.00166499	0.719299	-0.00762165	0.101249	-0.00296468	0.527464	-0.0065338
rs78071490	0.00776465	0.578803	-0.0100362	0.110273	0.00432887	0.489644	-0.00603352	0.172952	-0.00600546	0.185967	-0.00314576	0.484703	-0.0156691	0.000459039	0.00690532	0.118463	-0.00311157	0.477788	-0.00316711	0.482268	0.000993532	0.824465	-0.00178842	0.713131	-0.00670554	0.161975	0.00978662	0.0287034	-0.00532165	0.229999	0.00755447	0.109908	0.000113699	0.979528	-0.00919416	0.0374812	-0.000655696	0.885006	-0.00668119	0.134658	-0.0054773	0.217626	0.00131925	0.775408	-0.00813326	0.079745	-0.00280114	0.549721	-0.00673685
rs1248821	0.0082525	0.272728	0.00593876	0.0820751	0.000353157	0.917359	-0.00107782	0.651832	0.00250672	0.306146	0.000751399	0.757057	0.000846959	0.725611	-0.000462367	0.846358	-0.00153625	0.515892	-0.00221995	0.361079	-0.00379626	0.116296	-0.000451579	0.863379	0.00511292	0.0479998	0.00379889	0.115482	-0.00291875	0.222313	-0.000161785	0.949338	0.000189255	0.936892	-0.00152141	0.523397	-0.000207624	0.93231	0.00301352	0.210995	0.00364086	0.128726	-0.00384316	0.123934	-9.32713e-05	0.970337	0.00106376	0.674161	0.00242593
rs1248820	-0.00735121	0.289577	-0.00591836	0.0592567	0.00206823	0.508487	0.0045338	0.0391898	-0.00866918	0.000121098	-0.00563661	0.0117487	-0.00725373	0.00109026	1.54259e-05	0.994397	0.000545061	0.802262	-0.0040511	0.0701774	0.00108535	0.625683	0.00149208	0.536667	-0.00253998	0.285795	-0.00534894	0.0160468	0.000845561	0.700891	0.00173808	0.458372	-0.00453973	0.0390675	-0.00420077	0.0555786	0.00391256	0.0821032	-0.00552549	0.0127147	-0.00357576	0.105022	0.00995213	1.45978e-05	-0.00266206	0.248144	-0.00441426	0.0576346	-0.00216885
rs1248819	-0.00736012	0.288987	-0.00592141	0.0591246	0.00207269	0.507571	0.00453829	0.0389937	-0.00865033	0.000125269	-0.00561244	0.0121132	-0.00725821	0.00108238	2.17756e-05	0.99209	0.000547745	0.801307	-0.00407292	0.0686776	0.00108428	0.626018	0.00146788	0.543289	-0.00254457	0.28492	-0.00533667	0.01629	0.000826599	0.707282	0.00175689	0.453516	-0.00452982	0.0394947	-0.00420788	0.0551636	0.00390722	0.0825175	-0.00554542	0.0123955	-0.00357353	0.105235	0.00995446	1.4527e-05	-0.0026819	0.244631	-0.00441377	0.0576596	-0.0021706
rs7649296	0.00840933	0.230563	-0.00222392	0.485797	0.000672274	0.832608	-0.00814063	0.000275051	0.00561666	0.0144054	0.00331602	0.145128	0.00181286	0.422621	0.00977174	1.24111e-05	0.00384861	0.0823739	0.00346405	0.12821	0.00756494	0.000834952	-0.00037272	0.879384	0.00167838	0.488001	-0.000787264	0.727706	0.00186889	0.404259	2.1714e-05	0.99274	-0.00209708	0.349048	0.00396082	0.0761972	-0.00184671	0.420047	0.00366549	0.104376	0.00233154	0.29916	-0.00852165	0.000269287	0.00265563	0.258113	0.00162092	0.493761	-0.00217283
rs1248818	0.00850993	0.258161	0.00598067	0.0800026	0.000457668	0.893055	-0.00102729	0.667229	0.00249312	0.308905	0.000688346	0.776938	0.000764264	0.751534	-0.000499874	0.834113	-0.00151309	0.522352	-0.00220694	0.364027	-0.00363622	0.132608	-0.00051138	0.845538	0.00514557	0.0466443	0.00387637	0.108341	-0.00282364	0.237872	-0.000146958	0.953988	0.000139973	0.953316	-0.00159557	0.503469	-0.000202129	0.934115	0.00294796	0.221219	0.00361391	0.131683	-0.00384395	0.123953	-6.62085e-05	0.978946	0.00105571	0.676564	0.00254122
rs1248817	-0.0103055	0.159	-0.00388644	0.240034	0.0011607	0.724844	0.00679886	0.00334472	-0.00793476	0.00084614	-0.00536227	0.0229709	-0.00390315	0.0954333	-0.00176681	0.445367	0.00134517	0.557658	-0.00353054	0.134281	0.000920751	0.694591	0.00210635	0.407974	-0.00109001	0.663848	-0.00879268	0.000172988	0.00231125	0.319166	-0.000103024	0.966728	-0.00502585	0.0301999	-0.00216055	0.350226	0.00457344	0.0538351	-0.00437631	0.0611496	-0.00260672	0.262212	0.0107638	8.65856e-06	-0.000774108	0.750006	-0.00398386	0.104002	-0.000546181
rs1248816	0.00178315	0.88816	-0.00385338	0.509823	-0.00521411	0.370769	-0.00335405	0.409333	0.00455717	0.274959	0.00945545	0.0224007	-0.0117109	0.00436624	-0.00326216	0.422011	0.0126257	0.00171172	-0.00449423	0.277353	0.00953003	0.0205907	0.00830462	0.0625467	0.00807921	0.0659608	-0.00797558	0.0522752	0.00584432	0.151144	-0.00441122	0.309223	-0.0152448	0.000179381	-0.00886752	0.02891	0.00276555	0.505769	-0.0134573	0.00103554	-0.00158895	0.696941	0.000275234	0.948347	0.0023666	0.578954	0.000425523	0.921242	0.0031218
rs1248815	0.00850297	0.258565	0.00597052	0.0805326	0.000479172	0.888069	-0.00101345	0.671475	0.00245943	0.315526	0.000658639	0.786341	0.000751297	0.755634	-0.000479434	0.840817	-0.00146231	0.53644	-0.00220676	0.364106	-0.00360055	0.136481	-0.000519314	0.843184	0.00517032	0.0456146	0.00386576	0.109339	-0.00284368	0.234595	-0.000114359	0.964189	0.00011288	0.962347	-0.00160041	0.502208	-0.00021998	0.928318	0.002946	0.221564	0.0035691	0.13657	-0.00382476	0.125874	-4.66627e-05	0.985162	0.0010745	0.67117	0.00254191
rs144631469	-0.0208514	0.432052	0.000733736	0.950942	0.00376441	0.751403	0.00361491	0.668002	0.00217223	0.801482	-0.000191712	0.982156	0.0171636	0.0438203	0.00128049	0.879187	-2.27451e-06	0.999782	-0.00308413	0.719505	0.00577406	0.498418	-0.00509531	0.582447	-0.00918463	0.314705	0.00143529	0.866134	0.00318977	0.705522	0.0109761	0.221936	-0.00168188	0.841992	-0.00195351	0.816427	0.00384216	0.656538	-0.0090961	0.284774	0.00804344	0.341752	-0.00143553	0.870412	0.0134924	0.12674	0.0038315	0.667216	-0.00304329
rs694795	-0.00744252	0.283548	-0.00587203	0.0612476	0.00209509	0.502954	0.00460485	0.0361902	-0.00867704	0.000119163	-0.00565282	0.0114992	-0.00727955	0.00104472	3.3855e-05	0.987701	0.000463427	0.831372	-0.00403967	0.0709352	0.00107924	0.627583	0.00150068	0.534264	-0.00256411	0.281173	-0.00540968	0.0148708	0.000801217	0.715841	0.0017703	0.450022	-0.00458244	0.0372363	-0.00420801	0.0551263	0.00396536	0.0780148	-0.00556843	0.0120266	-0.00360609	0.10206	0.00996377	1.42267e-05	-0.00272654	0.236808	-0.00438369	0.0593517	-0.00216544
rs487539	-0.00744877	0.283164	-0.00587203	0.0612476	0.00209509	0.502954	0.00459024	0.0367863	-0.00868364	0.000117757	-0.0056543	0.0114779	-0.00727999	0.00104403	3.736e-05	0.986428	0.000465609	0.83059	-0.00404092	0.0708488	0.00109049	0.624003	0.00150068	0.534264	-0.00256411	0.281173	-0.00539629	0.0151208	0.000794289	0.718194	0.00177867	0.447885	-0.004577	0.0374631	-0.00421531	0.054707	0.00396131	0.0783211	-0.00556464	0.0120853	-0.00360518	0.102148	0.00995673	1.44278e-05	-0.0027248	0.237108	-0.00438285	0.0594016	-0.00216403
rs649851	-0.00740913	0.285715	-0.0058737	0.0611746	0.00209205	0.503575	0.00461016	0.0359762	-0.00867665	0.000119249	-0.00565176	0.0115148	-0.00727377	0.00105442	3.07918e-05	0.988814	0.000465964	0.830462	-0.00404277	0.070719	0.00108529	0.625656	0.00149457	0.535929	-0.00256512	0.280984	-0.00541219	0.0148244	0.000804818	0.71462	0.00177416	0.449035	-0.00458525	0.03712	-0.00420519	0.05529	0.00396353	0.0781524	-0.00557054	0.0119945	-0.00360643	0.102028	0.00996584	1.41686e-05	-0.00272765	0.236616	-0.00438423	0.0593206	-0.00216596
rs13089401	0.00805533	0.277326	0.000580859	0.863646	-0.000255583	0.939587	-0.00752077	0.00151434	0.00827656	0.000664021	0.0047865	0.047158	0.00673033	0.00495748	0.00913801	0.000114744	0.00505123	0.0314184	0.00490929	0.0418925	0.00833514	0.000512908	4.74785e-05	0.985442	0.00354049	0.167301	-0.00354452	0.139029	0.00341664	0.150127	-0.00196932	0.436063	-0.00213575	0.36808	0.00712929	0.00259325	-0.00212502	0.381153	0.00589364	0.0137286	0.0041087	0.084217	-0.01013	4.37253e-05	0.00555749	0.0255254	0.00272199	0.278123	-0.000758891
rs1248811	-0.0103151	0.158585	-0.00387188	0.241757	0.00116873	0.722994	0.00680666	0.00330604	-0.00795274	0.000822593	-0.00542361	0.0214416	-0.00385109	0.0999077	-0.00177574	0.443033	0.0013789	0.547789	-0.00359458	0.12733	0.000955912	0.683524	0.00213772	0.400993	-0.00109311	0.662928	-0.00882758	0.000162779	0.0023049	0.32046	-5.05326e-05	0.983675	-0.00503589	0.0298584	-0.00212979	0.35709	0.0045922	0.05284	-0.00440033	0.0597216	-0.00259363	0.264576	0.010763	8.65758e-06	-0.000779885	0.748183	-0.00400102	0.102492	-0.000544551
rs1248810	0.00866379	0.249723	0.00583944	0.0874814	0.000382183	0.910637	-0.001032	0.665881	0.00245038	0.3174	0.000610201	0.801751	0.000718436	0.766046	-0.000459151	0.847495	-0.00144373	0.541706	-0.00219108	0.367617	-0.00362747	0.133648	-0.000477504	0.855691	0.00520675	0.044153	0.00388653	0.107513	-0.00286337	0.231459	-0.000177044	0.944597	0.000165168	0.944939	-0.00156148	0.512742	-0.000157059	0.948797	0.00305099	0.205619	0.00355902	0.137755	-0.00380117	0.128291	1.14084e-06	0.999637	0.00108043	0.669517	0.00250725
rs1248809	-0.00743445	0.284072	-0.00588159	0.0608351	0.00208737	0.504543	0.00461594	0.0357486	-0.00868226	0.000118092	-0.00564439	0.0116254	-0.00726547	0.00106875	4.38655e-05	0.984065	0.000444457	0.838181	-0.0040348	0.0712822	0.00107275	0.629664	0.00149422	0.536033	-0.00260143	0.274245	-0.00539681	0.0151132	0.000787506	0.720505	0.00178041	0.447449	-0.00458639	0.0370776	-0.00420622	0.0552364	0.00395254	0.078989	-0.00554241	0.0124347	-0.00361086	0.101616	0.00997737	1.38541e-05	-0.00274727	0.233272	-0.00439411	0.0587556	-0.00216351
rs79308294	0.00754602	0.591056	-0.0102229	0.105115	0.00425726	0.498462	-0.00686293	0.12248	-0.00568404	0.212322	-0.00260367	0.564465	-0.0157627	0.000445504	0.0066976	0.131371	-0.00306046	0.48665	-0.00319921	0.479449	0.00103997	0.81707	-0.0026227	0.591139	-0.00669107	0.164457	0.0103281	0.0214408	-0.00491561	0.269295	0.00714924	0.131694	0.000313084	0.943875	-0.00927579	0.0365071	-0.000625092	0.890727	-0.00683838	0.127124	-0.00513354	0.249626	0.00149698	0.747041	-0.00806134	0.0835905	-0.00319645	0.49647	-0.00629511
rs1248808	-0.00740913	0.285715	-0.00587401	0.0611616	0.00208655	0.504699	0.00462043	0.0355649	-0.00867734	0.000119103	-0.0056488	0.0115584	-0.00727549	0.00105154	3.14073e-05	0.98859	0.000464267	0.831071	-0.00404544	0.0705337	0.0010789	0.627693	0.00149457	0.535929	-0.00256512	0.280984	-0.00540971	0.0148704	0.000800243	0.716173	0.00178148	0.447166	-0.00458204	0.037253	-0.00420593	0.0552475	0.00396569	0.0779909	-0.00556537	0.012074	-0.00360728	0.101948	0.00996927	1.40731e-05	-0.00272898	0.236389	-0.00438498	0.0592776	-0.00216698
rs1248807	0.00214433	0.865742	-0.00397778	0.496488	-0.0052789	0.365113	-0.0035117	0.387977	0.0047868	0.251772	0.00943192	0.0228158	-0.0117281	0.00433359	-0.00326559	0.421821	0.012552	0.00183419	-0.00480737	0.245539	0.00924892	0.0247251	0.00842653	0.0589655	0.00795023	0.0705893	-0.00780094	0.0578046	0.00588503	0.148579	-0.00431649	0.320032	-0.0152869	0.000173798	-0.00880942	0.0300824	0.00283618	0.495236	-0.0136602	0.000874623	-0.00150502	0.712393	0.000435857	0.918345	0.00226512	0.59559	0.000364006	0.932643	0.00302916
rs1248806	0.00853865	0.256648	0.00584355	0.0872769	0.000369676	0.913555	-0.00101714	0.670422	0.00245618	0.316279	0.000628742	0.795867	0.000687846	0.775745	-0.000468613	0.844399	-0.00142522	0.546917	-0.00218366	0.369263	-0.00362824	0.133583	-0.000438	0.867521	0.00521957	0.0436436	0.00389417	0.10684	-0.00288631	0.227762	-0.00016897	0.947122	0.000168104	0.943965	-0.00154127	0.518233	-0.000167509	0.945397	0.00304114	0.207106	0.00358722	0.134681	-0.00385212	0.123271	-1.89503e-05	0.993975	0.00107928	0.669861	0.00249266
rs1248805	-0.0102479	0.161316	-0.00386923	0.242063	0.00117911	0.720628	0.0068177	0.00325448	-0.00795093	0.000824472	-0.00542536	0.0213947	-0.00388025	0.0973543	-0.00172366	0.456507	0.00139256	0.543816	-0.00360897	0.1258	0.000976662	0.677027	0.00209642	0.410134	-0.00109622	0.662013	-0.00887255	0.000150609	0.00230233	0.320981	-5.22518e-05	0.98312	-0.00504146	0.0296717	-0.00211615	0.36016	0.00461613	0.0516074	-0.00436566	0.0617517	-0.00256912	0.269101	0.0107806	8.36161e-06	-0.000761121	0.754034	-0.00398613	0.103764	-0.000561232
rs1248804	-0.0102829	0.159915	-0.00384243	0.245368	0.00116586	0.723653	0.0068053	0.00331379	-0.00800495	0.000760245	-0.00544971	0.0208281	-0.00392972	0.0931879	-0.00172745	0.455554	0.00131916	0.565287	-0.00359021	0.127811	0.000975585	0.677389	0.00206171	0.41797	-0.00109107	0.663531	-0.00885709	0.000154856	0.00230746	0.319943	-5.63021e-05	0.981813	-0.00507313	0.0286748	-0.00212366	0.358497	0.00462686	0.0510871	-0.00437142	0.0614304	-0.00261709	0.260301	0.0108377	7.50146e-06	-0.000721184	0.766573	-0.00396437	0.105691	-0.000568316
rs1248803	-0.0102829	0.159915	-0.00384243	0.245368	0.00116586	0.723653	0.00680628	0.00330924	-0.00799802	0.000768313	-0.00543927	0.0210736	-0.00392946	0.0932088	-0.00172869	0.45523	0.00131877	0.565401	-0.00359083	0.127745	0.000974765	0.677644	0.00206557	0.417098	-0.00109006	0.663824	-0.00885698	0.000154885	0.00230483	0.320496	-5.76783e-05	0.981368	-0.00507067	0.0287523	-0.00212285	0.35868	0.00462391	0.0512351	-0.00436762	0.0616558	-0.00261881	0.259988	0.0108407	7.45682e-06	-0.000715375	0.768399	-0.00396367	0.105753	-0.000567435
rs1248802	-0.00741309	0.285461	-0.00584654	0.0623834	0.00207552	0.506955	0.00463611	0.0349482	-0.00868537	0.000117423	-0.00562709	0.0118834	-0.00729956	0.00101217	6.23248e-05	0.977361	0.000487667	0.822697	-0.00403205	0.0714756	0.00107391	0.629292	0.00147328	0.541761	-0.00256675	0.280691	-0.00546029	0.0139623	0.000801047	0.715906	0.00175125	0.454922	-0.004589	0.0369703	-0.00420985	0.0550267	0.00395641	0.0786973	-0.00559086	0.0116885	-0.00360255	0.102406	0.00998917	1.35324e-05	-0.00272021	0.237906	-0.00438976	0.0590058	-0.00217247
rs12493402	0.0055466	0.731161	-0.0017594	0.811988	-0.0059184	0.422228	-0.00416843	0.417142	0.0106562	0.0430281	0.0107683	0.0391112	-0.0072629	0.161676	-0.0014952	0.770933	0.00707589	0.164155	0.00467827	0.37071	0.0117746	0.0235454	0.0106549	0.0585105	0.0169431	0.00227027	0.0064341	0.215307	-0.00015323	0.976235	-0.00265271	0.628197	-0.0171091	0.000877009	0.00219306	0.668928	-8.3045e-05	0.987386	0.00717645	0.166115	0.0125546	0.0148948	-0.0200499	0.000193018	0.0136429	0.011496	0.0124647	0.0221172	0.0085663
rs62251966	-0.00743841	0.283819	-0.00585412	0.0620516	0.00207634	0.506798	0.00463521	0.0349879	-0.00869277	0.000115906	-0.00562284	0.0119498	-0.00729176	0.00102516	7.51117e-05	0.972719	0.000465092	0.830782	-0.00402488	0.0719864	0.00106986	0.630595	0.00147593	0.541044	-0.00260511	0.273577	-0.00544445	0.0142444	0.000785141	0.721316	0.00175291	0.454505	-0.00458915	0.0369687	-0.00421481	0.054747	0.00394518	0.0795559	-0.00556874	0.0120262	-0.0036074	0.101953	0.00999662	1.33393e-05	-0.00274007	0.234508	-0.00439945	0.0584537	-0.0021702
rs76409935	-0.0102479	0.161316	-0.00386898	0.242092	0.00117308	0.721996	0.00682611	0.00321623	-0.00793997	0.00083817	-0.00542303	0.0214492	-0.00389163	0.0963732	-0.00172681	0.455679	0.00139579	0.542879	-0.00358611	0.12821	0.000973978	0.677862	0.00210729	0.407705	-0.00109109	0.663496	-0.00887692	0.000149459	0.00227729	0.326267	-4.46393e-05	0.985578	-0.00503246	0.0299623	-0.00212298	0.358607	0.00459435	0.0527172	-0.00434935	0.0627279	-0.00257099	0.268747	0.0107928	8.16499e-06	-0.00075534	0.75584	-0.00398513	0.103846	-0.000559244
rs113506909	0.00796444	0.570295	-0.0094744	0.132485	0.00500679	0.425227	-0.00632992	0.153618	-0.00587914	0.196294	-0.00291595	0.518024	-0.0157546	0.000438573	0.00698778	0.114852	-0.00307359	0.484031	-0.00310994	0.49107	0.00113022	0.801183	-0.0022376	0.646171	-0.00638456	0.183879	0.0103189	0.0213375	-0.00516531	0.24492	0.00729636	0.12331	0.000421767	0.924316	-0.00906639	0.0406095	-0.000626256	0.890347	-0.0068672	0.124887	-0.00518261	0.244332	0.00169379	0.714685	-0.00778644	0.094116	-0.00299431	0.523393	-0.00648164
rs9861675	-0.0102829	0.1599	-0.00388166	0.240562	0.00122524	0.710186	0.00684871	0.00311673	-0.00796664	0.000805113	-0.00542769	0.0213399	-0.00390684	0.0950837	-0.00172976	0.454917	0.00141841	0.536367	-0.00357771	0.129114	0.00101713	0.664449	0.00211849	0.405225	-0.00105936	0.672709	-0.00886783	0.000151854	0.002285	0.324641	-3.39755e-05	0.989024	-0.00503729	0.0298078	-0.00214643	0.35333	0.00458872	0.0530119	-0.00435059	0.0626575	-0.00257538	0.267938	0.010822	7.71985e-06	-0.000777913	0.748789	-0.00399222	0.103238	-0.000551155
rs9861806	-0.0102479	0.161316	-0.00386407	0.242689	0.00117983	0.720461	0.00682634	0.00321517	-0.00794013	0.000837963	-0.00542109	0.0214958	-0.00389291	0.0962629	-0.00172627	0.455821	0.00139907	0.541932	-0.00359122	0.127667	0.000971808	0.678539	0.00211008	0.407085	-0.00108859	0.664217	-0.00887662	0.000149532	0.00227753	0.326216	-4.35627e-05	0.985926	-0.00503008	0.0300402	-0.00211925	0.359452	0.00459792	0.0525331	-0.00434796	0.0628116	-0.0025696	0.269007	0.0107922	8.17542e-06	-0.000754139	0.756216	-0.00398455	0.103896	-0.000557766
rs1691496	-0.0102479	0.161316	-0.00386407	0.242689	0.00117983	0.720461	0.00682109	0.00323865	-0.0079214	0.000861993	-0.00541859	0.0215553	-0.00389417	0.0961537	-0.00172601	0.455884	0.00139311	0.543651	-0.00359771	0.126978	0.000969757	0.679178	0.00210963	0.407181	-0.00109224	0.663161	-0.00887118	0.000150927	0.00228301	0.32505	-5.36527e-05	0.982667	-0.00502626	0.0301643	-0.00211962	0.359365	0.00458891	0.0529963	-0.00433751	0.0634449	-0.00257142	0.268663	0.0107896	8.21537e-06	-0.000755887	0.755667	-0.00398567	0.103797	-0.000560676
rs9881963	-0.0135129	0.0958925	-0.00323146	0.374834	0.0037597	0.300369	0.00959294	0.0001745	-0.011539	1.07512e-05	-0.0103375	7.00919e-05	-9.88249e-05	0.969466	-0.000659124	0.796299	-0.00339112	0.180113	-0.00256957	0.323095	-0.0026105	0.31282	-0.000951555	0.734804	-0.00489483	0.0769666	-0.00765169	0.00304635	0.000494814	0.846674	0.00188748	0.488242	-2.78825e-05	0.991302	0.000943141	0.711601	0.00445547	0.0886311	-8.28184e-05	0.974371	-0.00250029	0.329571	0.0129869	1.13354e-06	-0.00174311	0.51526	-0.00504179	0.0620516	-0.00193706
rs1691497	0.00840896	0.264004	0.0058902	0.0847964	0.00043124	0.899235	-0.000995244	0.677127	0.0025163	0.304605	0.000661301	0.78556	0.000667289	0.782286	-0.0005139	0.829591	-0.00140071	0.553856	-0.00215532	0.375533	-0.00364916	0.131378	-0.000416215	0.874061	0.00524184	0.0427662	0.00385743	0.110206	-0.00289254	0.226785	-0.000158467	0.950407	0.000159582	0.946804	-0.00155707	0.513975	-0.000170294	0.944494	0.00306033	0.204278	0.00359322	0.13405	-0.00384378	0.124105	-2.04027e-05	0.993514	0.00108752	0.66751	0.00252716
rs6762830	-0.0135236	0.0956284	-0.00323386	0.374479	0.00377392	0.298543	0.00960745	0.00017057	-0.0115432	1.0672e-05	-0.0103434	6.94123e-05	-9.03972e-05	0.972069	-0.000669013	0.793311	-0.00340963	0.177744	-0.00258465	0.320262	-0.0026125	0.312446	-0.000956723	0.733417	-0.00489308	0.07707	-0.00766175	0.00300784	0.000486182	0.849315	0.00187363	0.491437	-3.05779e-05	0.990461	0.000959448	0.706841	0.00442933	0.0905162	-7.13632e-05	0.977915	-0.00249863	0.329888	0.0130063	1.09248e-06	-0.00173838	0.516396	-0.00504139	0.0620705	-0.00194196
rs6762921	-0.010281	0.159959	-0.00387632	0.241197	0.0011583	0.725354	0.0068294	0.00320102	-0.00791088	0.000875699	-0.00541385	0.0216687	-0.00387412	0.0978754	-0.00173411	0.45377	0.00138164	0.54697	-0.00361533	0.125124	0.000963219	0.681219	0.00210248	0.408768	-0.00108569	0.665053	-0.00886497	0.000152523	0.00227428	0.326899	-5.84061e-05	0.981131	-0.00503071	0.030017	-0.00211299	0.360866	0.00456065	0.0544734	-0.00432502	0.0642079	-0.00256558	0.269748	0.0107963	8.10784e-06	-0.000752521	0.756718	-0.00397795	0.104465	-0.000560786
rs113369831	0.00733753	0.601436	-0.0101304	0.108377	0.0042935	0.49491	-0.00692103	0.119412	-0.00566821	0.213683	-0.00266887	0.554826	-0.0156515	0.000490056	0.00651791	0.14211	-0.00310411	0.480535	-0.00321235	0.477727	0.00102503	0.819684	-0.00261232	0.592676	-0.00678978	0.158395	0.0103409	0.0213039	-0.00491224	0.269708	0.00699515	0.140294	0.000394689	0.929294	-0.00912577	0.0396818	-0.000501794	0.912199	-0.00688906	0.124398	-0.00513916	0.249192	0.00165946	0.720731	-0.00802665	0.0849888	-0.00318631	0.497922	-0.00626977
rs76500322	0.00117337	0.926758	-0.00414847	0.480982	-0.00640725	0.274702	-0.00333714	0.414878	0.00444719	0.290008	0.00947497	0.0230585	-0.0120096	0.0036919	-0.00199687	0.625444	0.012828	0.00155304	-0.00518622	0.213126	0.0094301	0.0228713	0.00798775	0.0752509	0.00806845	0.0682026	-0.00808081	0.0508109	0.00672204	0.101041	-0.00571884	0.190426	-0.0159118	0.000102872	-0.00859534	0.0354465	0.00266075	0.524901	-0.0132924	0.00128879	-0.00187592	0.647918	0.000536023	0.900285	0.00265788	0.535958	0.000718942	0.868237	0.00245592
rs149906779	-0.0118006	0.212792	1.9712e-05	0.996327	-0.00354261	0.406756	0.00537417	0.0744145	-0.0014077	0.648484	0.00140272	0.64715	0.00191706	0.528665	-0.0145386	1.35795e-06	-0.00646587	0.0301584	0.00289362	0.345237	-0.00901058	0.00311304	-0.0022814	0.490902	-0.00902403	0.00569461	0.00950471	0.00179236	-0.0027693	0.358552	-1.16365e-05	0.997108	0.0124042	3.87231e-05	-0.000859084	0.775094	-0.0029488	0.338656	-0.00366202	0.228131	-0.0058507	0.052917	0.00412482	0.189971	-0.00345999	0.273388	0.00231167	0.467986	0.00140292
rs2198515	-0.0103195	0.158405	-0.00390202	0.238099	0.0011496	0.727337	0.00680505	0.00331177	-0.00792789	0.000853559	-0.00540565	0.0218695	-0.00385241	0.0997729	-0.00172735	0.455533	0.00138617	0.54566	-0.00359561	0.127197	0.000962539	0.681434	0.00211284	0.406465	-0.00111361	0.656986	-0.00884516	0.00015782	0.00226657	0.328546	-4.22292e-05	0.986357	-0.00501032	0.0306912	-0.00209534	0.364896	0.00455304	0.0548797	-0.00431466	0.0648512	-0.002546	0.273425	0.0107834	8.31244e-06	-0.000754506	0.756098	-0.00397458	0.104763	-0.000550719
rs75354850	-0.0118381	0.211387	-2.17678e-05	0.995945	-0.00351057	0.411079	0.00543377	0.0712866	-0.00147481	0.632975	0.00127868	0.676535	0.00189657	0.533131	-0.0144737	1.51735e-06	-0.00647292	0.0299992	0.00285523	0.351733	-0.0090781	0.00290005	-0.00227236	0.492679	-0.00911762	0.00521937	0.00950513	0.00179384	-0.00287303	0.340887	0.00013059	0.967562	0.012474	3.50926e-05	-0.000895699	0.76581	-0.00295624	0.337499	-0.00365764	0.228745	-0.00581165	0.05455	0.00412769	0.189713	-0.00340047	0.28178	0.00234635	0.461388	0.00141669
rs452496	-0.0103196	0.158394	-0.00389704	0.23868	0.00115111	0.726985	0.00681149	0.00328136	-0.00791592	0.000868852	-0.00540487	0.0218846	-0.00386619	0.0985573	-0.0017336	0.453892	0.00138898	0.544834	-0.00361509	0.125142	0.000967452	0.67989	0.00209907	0.409517	-0.00108656	0.664793	-0.00885741	0.000154472	0.002278	0.3261	-4.28847e-05	0.986145	-0.00500973	0.0307064	-0.00209865	0.364125	0.00457824	0.0535438	-0.00433098	0.0638371	-0.00253665	0.275176	0.0107837	8.30315e-06	-0.000747273	0.758357	-0.0039596	0.106069	-0.000549536
rs79549919	-0.0117941	0.212925	-0.00019397	0.963874	-0.00357124	0.403007	0.00533898	0.0763168	-0.00148035	0.631649	0.00138176	0.652064	0.00189662	0.533054	-0.0142941	2.0337e-06	-0.00647794	0.0298467	0.00288283	0.347017	-0.00906086	0.00294933	-0.00209918	0.526167	-0.0092289	0.0046879	0.00956395	0.00167665	-0.00280893	0.35169	4.97128e-05	0.987647	0.0124042	3.86965e-05	-0.000959091	0.749733	-0.00298654	0.332483	-0.00369477	0.223979	-0.00573562	0.0577486	0.00403079	0.200244	-0.00332052	0.293167	0.00235684	0.459311	0.00146374
rs1691498	-0.0103196	0.158394	-0.00390152	0.238141	0.00112546	0.732832	0.00681416	0.00326927	-0.00790955	0.00087727	-0.00539809	0.0220516	-0.00384785	0.100166	-0.0017273	0.455537	0.00139922	0.541874	-0.00362319	0.124297	0.000979132	0.676244	0.00210708	0.407736	-0.00110203	0.660321	-0.00884576	0.000157599	0.00227094	0.327603	-2.73862e-05	0.991152	-0.0050214	0.0303199	-0.00210459	0.362771	0.00455725	0.0546494	-0.00433713	0.0634613	-0.00253927	0.274683	0.0107703	8.52214e-06	-0.000742365	0.759896	-0.00395737	0.106267	-0.000545832
rs12497060	0.00624535	0.655653	-0.0097509	0.121184	0.00412915	0.51037	-0.00614759	0.16538	-0.0058628	0.197088	-0.00321739	0.475258	-0.0158584	0.000396391	0.00671879	0.129112	-0.00356736	0.416187	-0.00329411	0.465314	0.000868699	0.846373	-0.00198304	0.683829	-0.00676397	0.158759	0.0101105	0.0239628	-0.00523531	0.238104	0.00729796	0.122884	-5.68695e-05	0.98977	-0.0091432	0.0387392	-0.000665753	0.883363	-0.00704827	0.114878	-0.00553131	0.213567	0.00161273	0.727523	-0.00818141	0.0782811	-0.00297897	0.525098	-0.00663103
rs12497094	0.00624535	0.655653	-0.0097509	0.121184	0.00412915	0.51037	-0.00614759	0.16538	-0.0058628	0.197088	-0.00321739	0.475258	-0.0158584	0.000396391	0.00671879	0.129112	-0.00356736	0.416187	-0.00329411	0.465314	0.000868699	0.846373	-0.00198304	0.683829	-0.00676397	0.158759	0.0101105	0.0239628	-0.00523531	0.238104	0.00729796	0.122884	-5.68695e-05	0.98977	-0.0091432	0.0387392	-0.000665753	0.883363	-0.00704827	0.114878	-0.00553131	0.213567	0.00161273	0.727523	-0.00818141	0.0782811	-0.00297897	0.525098	-0.00663103
rs1694974	-0.0105465	0.149706	-0.00373833	0.258688	0.00119299	0.717665	0.00675916	0.00355439	-0.0080015	0.000770446	-0.00551961	0.019327	-0.00402957	0.0853675	-0.00177733	0.442941	0.00132107	0.56498	-0.00360298	0.126709	0.000863229	0.712965	0.00195803	0.442061	-0.00134146	0.592968	-0.00879649	0.000173474	0.00235303	0.310796	-0.000249306	0.919649	-0.00493197	0.0335313	-0.00218912	0.344189	0.00446769	0.059776	-0.00436933	0.0617246	-0.0025615	0.270874	0.0107989	8.19462e-06	-0.000862035	0.722882	-0.00412928	0.0921704	-0.000703939
rs1691499	-0.0105576	0.149273	-0.00373367	0.259283	0.00119635	0.716903	0.00675498	0.00357498	-0.00799478	0.000778361	-0.0055202	0.019314	-0.00402761	0.0855198	-0.0017814	0.441898	0.00132107	0.564981	-0.00359887	0.127143	0.000868119	0.711412	0.00195134	0.443622	-0.00134435	0.592174	-0.00879423	0.000174141	0.00234986	0.311448	-0.000254694	0.917918	-0.0049359	0.0333905	-0.00218917	0.344179	0.00446285	0.0600538	-0.0043718	0.0615775	-0.00255767	0.271591	0.010797	8.2251e-06	-0.000863187	0.722527	-0.00412991	0.0921214	-0.000704967
rs1691500	0.00172469	0.89181	-0.00375873	0.520279	-0.0052168	0.370529	-0.00342472	0.399536	0.0045112	0.27983	0.00943731	0.0226599	-0.0117991	0.00408051	-0.00323597	0.425746	0.0126199	0.0017202	-0.00442498	0.284824	0.00951994	0.0207253	0.00830011	0.0626915	0.00807917	0.065964	-0.00800945	0.0512833	0.00581865	0.152949	-0.00440319	0.310102	-0.0152497	0.000178529	-0.00894357	0.0275632	0.00273426	0.510596	-0.0134521	0.00104017	-0.00162671	0.690108	0.00025617	0.95192	0.00236038	0.57995	0.000420247	0.922214	0.00312275
rs9882516	0.0084154	0.256879	0.0008477	0.802213	-0.0002527	0.940302	-0.00743824	0.00171921	0.00801948	0.000980828	0.00443115	0.066324	0.00667022	0.00539046	0.00923875	9.7485e-05	0.00476472	0.0425355	0.00501042	0.0379804	0.00820851	0.000629218	0.000177713	0.945589	0.00345596	0.17799	-0.00356984	0.136512	0.00332842	0.161241	-0.00179923	0.477031	-0.00214494	0.366366	0.00686797	0.00373466	-0.00221264	0.362185	0.00584564	0.0145876	0.00420908	0.0771208	-0.010119	4.51313e-05	0.00555461	0.0257073	0.00295652	0.239134	-0.000735811
rs1353344	0.0061276	0.661713	-0.00977036	0.120365	0.00414386	0.508775	-0.00619099	0.16234	-0.00596426	0.189367	-0.00332025	0.461177	-0.015701	0.000451567	0.00677083	0.126102	-0.00360516	0.411176	-0.00325986	0.469884	0.000827372	0.853571	-0.00206277	0.671791	-0.00687264	0.1521	0.0102239	0.0224019	-0.00530532	0.231798	0.00747287	0.11409	6.09234e-05	0.989038	-0.00906467	0.0404057	-0.000687633	0.87954	-0.0070347	0.115511	-0.0053302	0.230598	0.00149581	0.746524	-0.00817738	0.0783701	-0.00303766	0.516885	-0.00654051
rs1495259	-0.0104078	0.154874	-0.00386135	0.242995	0.00109564	0.739643	0.0068433	0.00313793	-0.00789106	0.000901712	-0.00541874	0.0215437	-0.00383901	0.100938	-0.00174763	0.450233	0.00139976	0.541707	-0.00361953	0.124667	0.000974863	0.677565	0.00207669	0.414514	-0.00109991	0.66092	-0.00885325	0.000155506	0.00229025	0.32349	-3.44618e-05	0.988865	-0.00504131	0.029664	-0.00212286	0.358602	0.00454978	0.0550402	-0.00434186	0.0631649	-0.00255355	0.271976	0.0107604	8.67862e-06	-0.00078478	0.746627	-0.00395213	0.106718	-0.000548686
rs1691501	-0.0102896	0.159581	-0.00384559	0.244923	0.00109585	0.739595	0.00681079	0.0032832	-0.00787557	0.000922838	-0.00540559	0.0218613	-0.00381465	0.103115	-0.00176869	0.444789	0.00138498	0.545975	-0.00361823	0.124797	0.000997424	0.670534	0.00211053	0.40694	-0.00106902	0.669865	-0.00883976	0.000159116	0.0022685	0.328101	-2.31387e-05	0.992524	-0.00501477	0.0305314	-0.00211851	0.359582	0.00452346	0.0564579	-0.00433634	0.0634973	-0.00253878	0.274753	0.0107935	8.14045e-06	-0.00075184	0.756917	-0.00396084	0.105944	-0.000528021
rs13068788	0.00877431	0.23722	0.000797113	0.813827	-0.000217687	0.948571	-0.00748087	0.00162016	0.00811119	0.000859096	0.00451407	0.0614521	0.00672784	0.0050125	0.00930612	8.69355e-05	0.00488022	0.0378018	0.00503032	0.0372611	0.00818229	0.000656511	0.000268378	0.917927	0.00354213	0.167501	-0.00354214	0.139656	0.00340563	0.151819	-0.00179708	0.477639	-0.00213543	0.368586	0.00689111	0.00362629	-0.00225921	0.352264	0.00588345	0.0139796	0.00417954	0.0792758	-0.0101097	4.60155e-05	0.00553182	0.0263475	0.00299447	0.233239	-0.000789297
rs9818381	-0.0135689	0.0945139	-0.0032234	0.375986	0.00370905	0.306887	0.00959944	0.000172516	-0.0114886	1.17263e-05	-0.0103046	7.38082e-05	-2.21075e-05	0.993167	-0.000702356	0.783244	-0.00339811	0.179181	-0.00261675	0.314249	-0.00257748	0.31894	-0.000947015	0.735998	-0.00489898	0.0766886	-0.00762139	0.00316195	0.00046576	0.855563	0.00192592	0.479391	-2.21771e-05	0.993081	0.000913849	0.720153	0.00441665	0.0914153	-9.30087e-05	0.971217	-0.00245741	0.337891	0.0129868	1.13124e-06	-0.00172391	0.519861	-0.00500925	0.0637352	-0.00189864
rs111632502	-0.00805908	0.643028	0.00949172	0.231063	0.017374	0.0279586	0.00609943	0.271862	-0.0138632	0.0148651	-0.0178955	0.00151775	-0.00393376	0.482949	-0.00301822	0.586186	-0.00861163	0.11685	-0.0027158	0.63055	-0.00283944	0.613258	-0.00602206	0.323302	-0.00753292	0.209954	-0.00455563	0.416478	0.00678033	0.222388	-0.0102452	0.0837027	0.0142055	0.0105063	0.00139508	0.801127	0.0122392	0.0310107	0.0134422	0.0163191	-0.00813895	0.143765	0.0129044	0.0257471	-0.0104681	0.0715713	-0.00758949	0.195116	-0.0066093
rs7648172	0.00818323	0.269906	0.000825483	0.807214	-0.000139346	0.967046	-0.00755139	0.00145234	0.00821747	0.000727734	0.00475284	0.0487861	0.00660185	0.0058609	0.00926411	9.25657e-05	0.00497269	0.0341986	0.00499457	0.0385077	0.00829251	0.000549743	0.000118961	0.963544	0.00362232	0.157817	-0.0035831	0.134878	0.00346983	0.143985	-0.00194644	0.441534	-0.00208796	0.379014	0.00698478	0.00317328	-0.00230188	0.342923	0.00601048	0.0119879	0.00415596	0.0807857	-0.0102475	3.57665e-05	0.00559071	0.0246932	0.00276751	0.270279	-0.00073278
rs1691502	-0.0103309	0.159294	-0.00371295	0.263062	0.00135814	0.68131	0.00698925	0.00263854	-0.00753113	0.00159058	-0.00529152	0.0252872	-0.00422544	0.0719385	-0.00214487	0.355683	0.0013061	0.570346	-0.00377502	0.110445	0.000812609	0.729758	0.0022129	0.386142	-0.000931188	0.711287	-0.00877204	0.000187618	0.00257619	0.268323	-0.000457433	0.853522	-0.0052177	0.0248797	-0.00238462	0.304019	0.00483209	0.0422681	-0.00455256	0.0521593	-0.00270975	0.245275	0.0106656	1.11351e-05	-0.000945126	0.698157	-0.00428157	0.0815527	-0.000192603
rs9822933	-0.0102969	0.160687	-0.00363735	0.272859	0.00152	0.645757	0.00695696	0.00275928	-0.00761297	0.00141173	-0.00534165	0.0239213	-0.00424147	0.0708413	-0.00204984	0.377356	0.00126342	0.582973	-0.00371462	0.11623	0.000862221	0.713939	0.00221489	0.385673	-0.000910686	0.717343	-0.00876255	0.000190402	0.00268661	0.248302	-0.000584272	0.813554	-0.00522589	0.0246411	-0.0023969	0.301493	0.00483916	0.0419506	-0.00458679	0.050396	-0.00269972	0.246985	0.0106506	1.1432e-05	-0.000888373	0.715441	-0.00421916	0.0860644	-0.000225978
rs112849985	0.00680302	0.707655	0.00163936	0.841837	-0.00364963	0.655579	0.000286129	0.960377	-0.0112087	0.0575391	-0.01825	0.00182193	-0.0062073	0.285813	-0.0106307	0.0646355	-0.00436857	0.443644	0.00458477	0.434234	-0.00988783	0.0897041	-0.0130275	0.0397122	-0.0136425	0.0289116	0.0131898	0.0233311	-0.0057351	0.31987	0.00806756	0.188822	0.0134864	0.0192296	-0.000908751	0.874338	0.00153686	0.794306	-0.0114339	0.048935	-0.0163978	0.00453178	0.0104829	0.0809344	-0.00037272	0.950709	0.0178661	0.00328048	0.00102637
rs1694973	-0.0104682	0.152447	-0.0038759	0.241202	0.00104597	0.751036	0.00682172	0.00323178	-0.0077924	0.00104459	-0.00532323	0.0239482	-0.00381005	0.103511	-0.00175419	0.448503	0.00140272	0.540824	-0.00365263	0.121228	0.00095789	0.68285	0.00207184	0.415569	-0.00111556	0.656381	-0.00882431	0.000163241	0.00223601	0.335048	8.34326e-06	0.997304	-0.00504043	0.0296809	-0.00211445	0.360475	0.00455154	0.0549299	-0.00430322	0.0655299	-0.00258402	0.266263	0.0107719	8.47667e-06	-0.000801309	0.741461	-0.00399526	0.102923	-0.000551635
rs80191282	-0.01196	0.206876	6.51952e-05	0.987856	-0.00352913	0.408655	0.00543859	0.0710674	-0.00148888	0.629775	0.00126478	0.679892	0.00189207	0.534147	-0.0144224	1.65673e-06	-0.00650735	0.0291539	0.00284381	0.353714	-0.00911699	0.00278463	-0.00228581	0.490168	-0.00914208	0.00510415	0.0095215	0.00176343	-0.00286209	0.34278	9.78722e-05	0.975689	0.0124875	3.44846e-05	-0.000800854	0.790016	-0.00284921	0.355337	-0.00367176	0.227004	-0.00589971	0.0510141	0.00423595	0.178412	-0.003576	0.257739	0.00239832	0.451574	0.00150278
rs13071144	0.00820617	0.268548	0.000790809	0.815165	-0.000152073	0.964038	-0.00752306	0.00151368	0.00824114	0.000702479	0.00479608	0.046773	0.00660612	0.00582984	0.00929929	8.70625e-05	0.00496484	0.0344856	0.00504235	0.0366923	0.00826179	0.00057655	0.000154215	0.952753	0.0036088	0.159379	-0.00360394	0.132631	0.00353943	0.13612	-0.0019879	0.431874	-0.00207884	0.381109	0.00698594	0.00316872	-0.00230779	0.341694	0.00599019	0.0122806	0.00418953	0.0783701	-0.0102577	3.51375e-05	0.00562187	0.0239053	0.00282576	0.260333	-0.000734802
rs1694972	-0.0103305	0.157898	-0.00385469	0.243772	0.00108627	0.741768	0.00683372	0.00317723	-0.00775177	0.00110928	-0.00529253	0.0247672	-0.00382207	0.102415	-0.00175948	0.447124	0.00141305	0.537831	-0.00364084	0.122426	0.00101246	0.665839	0.00214912	0.39838	-0.00107145	0.669137	-0.0088099	0.000167248	0.00226187	0.329474	7.15504e-06	0.997688	-0.00505085	0.0293408	-0.00212322	0.358473	0.00455923	0.0545142	-0.00430933	0.0651408	-0.00260399	0.262572	0.0107448	8.92494e-06	-0.000752755	0.75661	-0.00396056	0.10594	-0.000536247
rs1691503	-0.0101784	0.164126	-0.00394856	0.232543	0.00107734	0.743852	0.00679851	0.00334156	-0.00773887	0.00113251	-0.00531165	0.0242711	-0.00380192	0.104287	-0.00171356	0.459134	0.00136401	0.552093	-0.00376196	0.110526	0.00090871	0.698345	0.00217685	0.392395	-0.00105852	0.672944	-0.00877845	0.000176844	0.00228004	0.325673	3.93327e-05	0.987292	-0.0050278	0.0301111	-0.00206781	0.371223	0.00461483	0.0516685	-0.00429187	0.0662745	-0.0025922	0.264806	0.0107817	8.3388e-06	-0.000736881	0.761619	-0.0039552	0.106464	-0.000574222
rs75082702	0.00616237	0.659915	-0.00971173	0.122626	0.00414962	0.508207	-0.00621879	0.16048	-0.00602282	0.185078	-0.00335162	0.456974	-0.0156381	0.000476283	0.00678121	0.125538	-0.00361227	0.410274	-0.00327499	0.467843	0.000832102	0.852749	-0.00202209	0.677908	-0.00689284	0.150916	0.010211	0.0225773	-0.00527372	0.23461	0.00749138	0.113213	0.000116616	0.97902	-0.00906115	0.0404918	-0.000734713	0.871368	-0.00700616	0.117009	-0.00530038	0.233237	0.00153094	0.740793	-0.00812965	0.0801408	-0.0030309	0.517838	-0.00652842
rs111647360	-0.0118624	0.210423	3.7371e-05	0.993039	-0.0035649	0.403926	0.00534676	0.0759519	-0.00157628	0.609799	0.00128425	0.675229	0.00177461	0.559809	-0.0142966	2.03586e-06	-0.00650955	0.0290912	0.00294681	0.336519	-0.00918164	0.00259576	-0.00225798	0.495446	-0.00923519	0.00466846	0.00960968	0.00159629	-0.00289277	0.337598	7.67956e-05	0.980922	0.012342	4.24719e-05	-0.000944344	0.753506	-0.00304051	0.323929	-0.00369941	0.223498	-0.00577546	0.0560853	0.00414935	0.187423	-0.00344927	0.274958	0.00243086	0.44542	0.00150229
rs12630588	0.00577282	0.719956	-0.00216728	0.768498	-0.00564961	0.441543	-0.00439207	0.390491	0.0113211	0.0308134	0.0109769	0.0346513	-0.00763653	0.139385	-0.000962311	0.850691	0.00766104	0.130264	0.00490488	0.345825	0.0115342	0.0258801	0.0101373	0.0706339	0.018724	0.000704541	0.00617793	0.232042	-5.36541e-05	0.99164	-0.00323691	0.552795	-0.0168839	0.000972989	0.0018775	0.713073	-0.000315277	0.951925	0.00701275	0.174051	0.0133728	0.00918025	-0.0206158	0.000117878	0.0139928	0.00921687	0.011163	0.0395144	0.0083644
rs1691504	-0.0103143	0.15854	-0.00388576	0.239945	0.00110472	0.737517	0.00680893	0.00328688	-0.00774657	0.00111691	-0.00528556	0.0249472	-0.00382343	0.102269	-0.00176146	0.446581	0.00140596	0.539845	-0.00363135	0.123377	0.00104199	0.656686	0.002143	0.39969	-0.00104183	0.677737	-0.00881391	0.000165931	0.00223266	0.335725	-1.70849e-05	0.994479	-0.00508473	0.0282611	-0.00211055	0.361315	0.00446509	0.0596783	-0.00433088	0.0637899	-0.00261721	0.260124	0.0107712	8.47028e-06	-0.000742025	0.759955	-0.00397512	0.104636	-0.000557262
rs1694971	-0.0103121	0.158626	-0.00388576	0.239945	0.00110472	0.737517	0.0068143	0.00326234	-0.00774417	0.0011209	-0.00528503	0.0249616	-0.00382329	0.102281	-0.00176275	0.446249	0.00140516	0.540076	-0.0036309	0.123423	0.00103786	0.657959	0.002143	0.39969	-0.00104183	0.677737	-0.00881883	0.000164538	0.00223521	0.335174	-2.01514e-05	0.993488	-0.00508673	0.0281988	-0.00210789	0.361922	0.00446659	0.0595925	-0.00433229	0.0637037	-0.00261755	0.260062	0.0107738	8.42782e-06	-0.000742669	0.759753	-0.00397544	0.104608	-0.000557784
rs1694970	-0.0102878	0.159605	-0.003901	0.238099	0.00110828	0.736701	0.00679172	0.00336588	-0.00774617	0.00111732	-0.00528896	0.0248518	-0.00380804	0.103652	-0.00178492	0.440541	0.0014278	0.533561	-0.0036186	0.124692	0.00101685	0.664448	0.00213563	0.401301	-0.00105536	0.673787	-0.00879935	0.000170058	0.00223159	0.335948	-9.00581e-06	0.99709	-0.00506217	0.0289655	-0.002088	0.366458	0.00444739	0.0606911	-0.00434646	0.0628358	-0.00257977	0.266994	0.0107739	8.42314e-06	-0.00077101	0.750877	-0.00397506	0.104633	-0.000552662
rs55917844	-0.0102878	0.159605	-0.00390504	0.237612	0.00111289	0.735646	0.00679242	0.00336212	-0.00774355	0.00112147	-0.00527534	0.025224	-0.00380868	0.103589	-0.00178883	0.439532	0.00142467	0.534452	-0.00362389	0.124136	0.00101319	0.665579	0.00211603	0.405629	-0.00106509	0.670948	-0.0088038	0.000168733	0.00224339	0.333392	-3.92575e-05	0.987313	-0.00507103	0.0286833	-0.00209134	0.365685	0.00445353	0.0603322	-0.00434663	0.0628219	-0.00258041	0.266868	0.0107801	8.32135e-06	-0.000749226	0.757689	-0.00397605	0.104541	-0.000557146
rs13098134	0.00802539	0.27915	0.000804515	0.812008	-0.000154293	0.963511	-0.00750947	0.00154264	0.00823994	0.000703101	0.0048047	0.0463631	0.00659177	0.00593399	0.00932202	8.35617e-05	0.00499397	0.0334282	0.00501364	0.037762	0.00827971	0.000560323	0.000197891	0.93939	0.00364274	0.155459	-0.00362448	0.130409	0.00354329	0.135665	-0.00195776	0.438857	-0.00216305	0.362085	0.00697269	0.00322444	-0.00234213	0.334523	0.00594441	0.0129545	0.0041581	0.0806129	-0.010228	3.69668e-05	0.00556744	0.0252897	0.00278866	0.266606	-0.00069072
rs1616908	-0.0102878	0.159605	-0.00391829	0.23602	0.00110951	0.736418	0.0067994	0.00332932	-0.0077675	0.00108218	-0.00528208	0.0250369	-0.00381164	0.103318	-0.00177537	0.442978	0.00141876	0.536146	-0.00360314	0.126301	0.00101409	0.665298	0.00212747	0.40309	-0.0010472	0.676155	-0.00881084	0.000166689	0.00224765	0.33247	-5.68684e-05	0.981623	-0.00506838	0.0287653	-0.00209379	0.365119	0.0044314	0.0616169	-0.00434954	0.0626431	-0.00259876	0.263477	0.0107763	8.37989e-06	-0.000752194	0.756756	-0.00397723	0.104435	-0.000557595
rs79940001	-0.0119966	0.205509	2.25193e-05	0.995805	-0.00360032	0.399259	0.00536728	0.0748567	-0.00145396	0.637835	0.00129868	0.671811	0.00186651	0.539695	-0.0144972	1.46403e-06	-0.0064789	0.0298696	0.00275859	0.368337	-0.00917904	0.00260519	-0.00226065	0.494967	-0.00912213	0.00520283	0.00959421	0.00162577	-0.00288778	0.338477	0.000137653	0.965813	0.0124551	3.6151e-05	-0.000866732	0.773202	-0.00295315	0.338068	-0.00368059	0.225899	-0.00584385	0.0532556	0.00430215	0.171735	-0.00357064	0.258467	0.00241988	0.447529	0.00154516
rs13077814	0.00807686	0.276076	0.000819789	0.808519	-0.000227729	0.946169	-0.00750115	0.00156206	0.00825703	0.000685649	0.00481187	0.0460472	0.00660145	0.00586329	0.00931608	8.44961e-05	0.00499089	0.0335444	0.00494164	0.0406085	0.00823316	0.000602286	0.000168251	0.948456	0.00361711	0.158408	-0.00361741	0.131178	0.0035632	0.133498	-0.0020034	0.428281	-0.00216139	0.362474	0.00699398	0.00313319	-0.00233265	0.336503	0.00595412	0.0128113	0.00417181	0.0796317	-0.0101988	3.89405e-05	0.00557136	0.0251934	0.00276556	0.270611	-0.000713566
rs7635835	0.00803308	0.27869	0.000816638	0.809241	-0.000233133	0.944894	-0.00750966	0.00154305	0.0082611	0.00068154	0.0048079	0.0462289	0.00661161	0.0057881	0.00931734	8.43204e-05	0.00498825	0.0336396	0.00493717	0.0407919	0.00822676	0.000608287	0.000159451	0.951149	0.00362263	0.157777	-0.00361839	0.131076	0.00356232	0.133597	-0.00200573	0.427748	-0.00217173	0.360185	0.00701219	0.00305621	-0.00231636	0.339892	0.00593352	0.0131256	0.00417177	0.0796367	-0.0101985	3.89629e-05	0.00557663	0.025057	0.00276884	0.270046	-0.000706674
rs2875832	-0.0103262	0.158053	-0.00392456	0.235287	0.00110338	0.737828	0.00678773	0.00338434	-0.00777788	0.00106581	-0.0052898	0.024828	-0.00378164	0.106066	-0.0017715	0.443981	0.00141208	0.538072	-0.00359097	0.127591	0.00100532	0.668023	0.00211212	0.406498	-0.00107662	0.667601	-0.00879495	0.000171321	0.00224206	0.33368	-5.35585e-05	0.982693	-0.00505826	0.0290885	-0.0020857	0.366984	0.00443126	0.0616295	-0.00432642	0.0640562	-0.00262163	0.259306	0.0107718	8.45551e-06	-0.000755172	0.755827	-0.00399423	0.102966	-0.000555936
rs1694969	0.0082083	0.275844	0.0059185	0.0834481	0.000571032	0.866898	-0.000940622	0.694074	0.00253253	0.301742	0.000797252	0.743025	0.00072264	0.764854	-0.000491249	0.837076	-0.00133369	0.573176	-0.00222487	0.360561	-0.00365315	0.131154	-0.000456426	0.862085	0.00537958	0.0377003	0.00389237	0.107199	-0.00288262	0.22862	-0.000170384	0.94671	7.83437e-05	0.973883	-0.00151132	0.526629	-0.00020509	0.933211	0.00305453	0.205368	0.00354403	0.139662	-0.00396501	0.112858	-0.000138919	0.955881	0.00100853	0.690506	0.00255776
rs9848677	-0.010174	0.164239	-0.00388598	0.239868	0.00113316	0.730994	0.00681428	0.00325895	-0.0078069	0.00101961	-0.00532562	0.0238542	-0.00377877	0.106302	-0.00176223	0.44633	0.00135182	0.555523	-0.00358433	0.128266	0.000997429	0.670449	0.00209289	0.410746	-0.00100498	0.688495	-0.00881488	0.000165374	0.00226836	0.328001	-6.32401e-05	0.979563	-0.00509158	0.0280315	-0.00211154	0.361037	0.00445486	0.0602358	-0.00434414	0.0629519	-0.00261021	0.261348	0.0107941	8.08542e-06	-0.000768476	0.751646	-0.00396799	0.105217	-0.000541025
rs11708447	0.00823737	0.267256	0.000740858	0.826834	-0.000295224	0.930328	-0.0073408	0.00199017	0.00796024	0.00107796	0.00450787	0.0619382	0.00660305	0.00590822	0.00940851	7.31896e-05	0.0050071	0.0331756	0.00497637	0.0394392	0.00813156	0.000713399	0.00054117	0.835472	0.00364531	0.155659	-0.00349324	0.1454	0.00336702	0.15672	-0.00161686	0.523098	-0.00231109	0.330749	0.00673058	0.00451422	-0.00197756	0.415732	0.0057579	0.0162102	0.00432546	0.0694813	-0.0102366	3.72194e-05	0.00563323	0.023782	0.00296687	0.237812	-0.000617521
rs1691492	0.00836873	0.266534	0.00592628	0.083006	0.000480435	0.88785	-0.00109089	0.648211	0.00251846	0.304353	0.000645538	0.790618	0.000803093	0.739534	-0.000432638	0.856264	-0.00143232	0.54508	-0.0020919	0.389903	-0.00353528	0.143992	-0.000658207	0.802144	0.00525999	0.0421216	0.00389877	0.106561	-0.00275449	0.249895	-0.000248618	0.922292	0.000211593	0.92953	-0.00152727	0.522202	-0.000389476	0.873529	0.00310274	0.198229	0.00343278	0.152449	-0.0038163	0.126937	-0.000194262	0.938323	0.00101339	0.689034	0.00251301
rs1691491	-0.010213	0.162498	-0.00387569	0.240913	0.0010139	0.758273	0.00687013	0.00300051	-0.00792426	0.000850193	-0.00545386	0.0206171	-0.00387782	0.0972883	-0.00189542	0.41251	0.00112744	0.622804	-0.00347892	0.139694	0.000966585	0.679929	0.0020399	0.42249	-0.00121878	0.626684	-0.00884671	0.000155522	0.00225776	0.330046	-0.000152803	0.950624	-0.0051028	0.0276157	-0.00217167	0.347302	0.00437071	0.0651236	-0.00442762	0.0579427	-0.00229929	0.322235	0.0107596	8.55954e-06	-0.000717707	0.767462	-0.00412598	0.0919227	-0.000551202
rs1694930	-0.010213	0.162498	-0.00386856	0.241775	0.00100705	0.759854	0.00686386	0.00302691	-0.00791739	0.000859024	-0.00545486	0.0205932	-0.00387367	0.0976449	-0.00189577	0.412422	0.00111754	0.625858	-0.00348593	0.138895	0.000972958	0.677935	0.00203437	0.423745	-0.00117773	0.638339	-0.00884565	0.000155794	0.00226419	0.328668	-0.000153124	0.95052	-0.0051138	0.0272816	-0.00217451	0.346669	0.00436538	0.0654501	-0.00442052	0.0583447	-0.00230639	0.320741	0.0107498	8.7212e-06	-0.000719707	0.766832	-0.00412726	0.0918197	-0.000554418
rs13078624	0.00824784	0.266496	0.000773235	0.81934	-0.000252566	0.940356	-0.0073218	0.00203866	0.007934	0.00111605	0.00445221	0.065157	0.006586	0.00602388	0.00926125	9.43422e-05	0.00492827	0.0359934	0.00505456	0.0363954	0.00816592	0.00067477	0.000419369	0.8721	0.00359108	0.16178	-0.00354461	0.139465	0.00329815	0.165258	-0.00172539	0.495474	-0.00227058	0.339163	0.00676833	0.0042833	-0.00206326	0.395689	0.005803	0.0153656	0.00419106	0.0785174	-0.0101831	4.06689e-05	0.00556209	0.025569	0.00294091	0.241812	-0.000697376
rs1694932	-0.010213	0.162498	-0.00386856	0.241775	0.00100705	0.759854	0.00686386	0.00302691	-0.00791739	0.000859024	-0.00545486	0.0205932	-0.00387367	0.0976449	-0.00189577	0.412422	0.00111754	0.625858	-0.00348593	0.138895	0.000972958	0.677935	0.00203437	0.423745	-0.00117773	0.638339	-0.00884565	0.000155794	0.00226419	0.328668	-0.000153124	0.95052	-0.0051138	0.0272816	-0.00217451	0.346669	0.00436538	0.0654501	-0.00442052	0.0583447	-0.00230639	0.320741	0.0107498	8.7212e-06	-0.000719707	0.766832	-0.00412726	0.0918197	-0.000554418
rs112799139	-0.0120689	0.203036	-3.22899e-06	0.999399	-0.00363551	0.394889	0.00517382	0.0860987	-0.00124804	0.686302	0.00145178	0.635937	0.0019198	0.52837	-0.0142457	2.24096e-06	-0.00634079	0.0336251	0.00243578	0.427216	-0.00908543	0.00289358	-0.00220623	0.505608	-0.00904597	0.00561285	0.00977027	0.00133841	-0.0027832	0.356477	0.000113957	0.971708	0.0125477	3.18802e-05	-0.000936943	0.755503	-0.00270206	0.380957	-0.00362753	0.232873	-0.00624995	0.038808	0.00420327	0.181989	-0.0036208	0.252044	0.00257802	0.418609	0.00155142
rs60022224	-0.010213	0.162498	-0.00388175	0.240166	0.00100976	0.759223	0.00686494	0.00302176	-0.00793516	0.000836064	-0.00545752	0.0205296	-0.00386023	0.0988065	-0.00191043	0.408806	0.0011289	0.622345	-0.00347069	0.140623	0.000966085	0.680078	0.00204852	0.420518	-0.00118688	0.635724	-0.00883499	0.000158624	0.0022711	0.327183	-0.0001366	0.955853	-0.00512804	0.0268526	-0.00216986	0.347691	0.00433801	0.0671514	-0.00442901	0.0578576	-0.00231582	0.318758	0.0107419	8.85178e-06	-0.000726003	0.764847	-0.00413399	0.0912846	-0.000567559
rs112652122	0.00843081	0.773782	0.0223495	0.0899585	0.025908	0.048507	0.00707168	0.443097	-0.00892335	0.345452	-0.00124028	0.894801	-0.00750143	0.420517	-0.00402694	0.66212	-0.00516212	0.571448	-0.00911198	0.331628	0.0046094	0.621422	-0.00260935	0.796418	-0.0104751	0.293406	-0.00351471	0.706054	-0.00250653	0.786036	-0.0120269	0.220807	0.0175328	0.0574424	0.0127319	0.166689	0.00684607	0.467841	0.0129033	0.165395	-0.00969429	0.294911	0.00975928	0.310146	-0.0209663	0.0298637	-0.00828957	0.394501	0.0176489
rs56054056	-0.010213	0.162498	-0.00388175	0.240166	0.00100976	0.759223	0.00686494	0.00302176	-0.00793516	0.000836064	-0.00545752	0.0205296	-0.00386023	0.0988065	-0.00191043	0.408806	0.0011289	0.622345	-0.00347069	0.140623	0.000966085	0.680078	0.00204852	0.420518	-0.00118688	0.635724	-0.00883499	0.000158624	0.0022711	0.327183	-0.0001366	0.955853	-0.00512804	0.0268526	-0.00216986	0.347691	0.00433801	0.0671514	-0.00442901	0.0578576	-0.00231582	0.318758	0.0107419	8.85178e-06	-0.000726003	0.764847	-0.00413399	0.0912846	-0.000567559
rs55724016	0.00194522	0.878182	-0.00371264	0.52576	-0.00542601	0.352054	-0.00356832	0.380378	0.00471714	0.258769	0.00940203	0.023264	-0.0117109	0.00439204	-0.00318823	0.432911	0.0125196	0.00188501	-0.00447887	0.279315	0.00954758	0.0204429	0.00851673	0.0563066	0.00825042	0.0606043	-0.00804561	0.0503925	0.00614753	0.131305	-0.00457371	0.292065	-0.0158985	9.44208e-05	-0.00879604	0.0303361	0.00291262	0.483692	-0.0135809	0.000937465	-0.00169873	0.677348	0.000156431	0.970647	0.00229197	0.591216	0.000418912	0.922509	0.00347133
rs1694933	-0.0122563	0.0611085	-0.00539904	0.0698622	-9.95124e-05	0.973265	0.00667065	0.00138874	-0.00821674	0.000123238	-0.00426372	0.0445829	-0.00558019	0.00811698	-0.00685676	0.00100519	-0.00287764	0.163598	-0.00223638	0.292256	-0.00341831	0.105501	0.000210259	0.926909	-0.00671158	0.00296112	-9.93881e-05	0.962405	-0.000578543	0.781854	0.00159863	0.472538	0.00184178	0.377759	-0.00430189	0.0388854	0.00199292	0.350652	-0.00675916	0.00132177	-0.00603164	0.00396683	0.0108435	6.52262e-07	-0.00413984	0.0584891	-0.00281921	0.201534	-0.00123224
rs1691490	-0.010277	0.159874	-0.00388175	0.240166	0.00100976	0.759223	0.00686911	0.00300404	-0.0079369	0.000833847	-0.00545701	0.0205413	-0.00385699	0.0990896	-0.00191241	0.408321	0.00113219	0.621328	-0.00347289	0.140371	0.000960925	0.681692	0.00204511	0.421291	-0.00118624	0.635907	-0.00883266	0.000159255	0.00226863	0.32771	-0.000135978	0.956054	-0.00512195	0.027034	-0.0021701	0.347638	0.00434301	0.0668367	-0.00443417	0.0575662	-0.00231547	0.318829	0.0107378	8.922e-06	-0.000726027	0.764839	-0.00412497	0.0919927	-0.000566839
rs57155100	-0.0137895	0.089085	-0.00328596	0.366367	0.00355769	0.326617	0.00969991	0.0001453	-0.0116091	9.31384e-06	-0.0103502	6.7558e-05	-6.33033e-05	0.980419	-0.000838153	0.742472	-0.00363575	0.150285	-0.00248977	0.337863	-0.00265528	0.304117	-0.00104094	0.710693	-0.00510823	0.0646802	-0.00765431	0.00300764	0.000435863	0.864621	0.0017741	0.514332	-5.19019e-05	0.983793	0.00088757	0.727639	0.00415536	0.111934	-0.000115666	0.964177	-0.00219607	0.391335	0.0129663	1.15052e-06	-0.00165408	0.536547	-0.00513385	0.0571914	-0.00195345
rs9837259	-0.0103286	0.157739	-0.00386095	0.242683	0.00119116	0.717673	0.00679171	0.00334711	-0.00790907	0.000869515	-0.00544187	0.0208927	-0.00399616	0.0874854	-0.00200787	0.38532	0.00111268	0.627348	-0.00354505	0.132309	0.000928111	0.691991	0.00201439	0.42829	-0.00122812	0.624024	-0.0088243	0.000161524	0.00226921	0.32758	-0.000188881	0.938984	-0.00511774	0.0271579	-0.00217306	0.346974	0.00428243	0.0707268	-0.0044504	0.0566555	-0.00235437	0.310761	0.0106792	9.98227e-06	-0.000790452	0.744669	-0.00411048	0.0931426	-0.00048844
rs74625814	0.00586742	0.675146	-0.00959688	0.127011	0.00408707	0.514508	-0.0062686	0.157014	-0.00601397	0.18557	-0.00339876	0.450506	-0.0155396	0.000514781	0.00694613	0.116477	-0.0035282	0.421093	-0.00340822	0.449792	0.000635713	0.887196	-0.00200149	0.680919	-0.00680047	0.156344	0.0100436	0.0248396	-0.00523738	0.23769	0.00739649	0.11773	0.000114456	0.979402	-0.00901365	0.0414865	-0.000837181	0.853567	-0.00693962	0.120401	-0.00553247	0.213249	0.0017011	0.713097	-0.00811025	0.0807572	-0.00291973	0.533161	-0.00656503
rs447942	0.0022729	0.857887	-0.00383676	0.512197	-0.0053361	0.360298	-0.00366956	0.36723	0.00499317	0.232148	0.00926049	0.0254842	-0.0116625	0.00457488	-0.00333159	0.412723	0.0124254	0.00204935	-0.00484886	0.241708	0.00911587	0.0269444	0.00870815	0.0511168	0.0082598	0.0604502	-0.00783749	0.0567558	0.00608697	0.135324	-0.00445694	0.304801	-0.0159652	8.88731e-05	-0.00852798	0.0358406	0.00304385	0.464412	-0.0137878	0.000786289	-0.00168534	0.679885	0.000367156	0.93121	0.0021274	0.618297	0.000320554	0.940693	0.00328031
rs62252013	0.0102576	0.617494	-0.00788987	0.407253	-0.0113539	0.231417	-0.00967101	0.142694	0.0159837	0.0181034	0.0116935	0.0809966	-0.0141862	0.0333329	-0.00897567	0.173695	0.0041469	0.525621	0.00729129	0.277525	0.0189489	0.00456327	0.0125253	0.0825991	0.0178939	0.0118712	0.00873537	0.190394	0.00139017	0.83339	-0.0100017	0.154763	-0.0296172	7.35925e-06	-0.000797194	0.903701	-0.00172801	0.797628	0.00714336	0.283255	0.0138864	0.0360517	-0.0280536	5.00298e-05	0.0170127	0.0142371	0.00890993	0.203311	0.00730285
rs1691487	-0.0102317	0.161723	-0.00391431	0.23625	0.000989196	0.763983	0.00687776	0.00296789	-0.00794499	0.00082373	-0.00546351	0.0203919	-0.00384664	0.100002	-0.00191984	0.406505	0.00113912	0.619199	-0.00346129	0.141703	0.00095675	0.683001	0.00207741	0.413997	-0.00117694	0.63856	-0.00884757	0.000155244	0.00224829	0.332067	-0.000122803	0.960308	-0.00511565	0.0272236	-0.00214113	0.354115	0.0043362	0.0672669	-0.00442385	0.0581512	-0.00230712	0.320581	0.0107366	8.94256e-06	-0.000722616	0.765913	-0.00412335	0.0921233	-0.000559056
rs1694957	-0.0102317	0.161723	-0.00387989	0.240402	0.000969194	0.76862	0.00689097	0.00291357	-0.00794552	0.000823191	-0.00544976	0.0207122	-0.00384525	0.100128	-0.00192205	0.405971	0.00114159	0.618443	-0.00345378	0.142575	0.000936881	0.689241	0.00205561	0.418921	-0.00116366	0.642356	-0.00884586	0.000155727	0.00225206	0.331263	-0.000153513	0.950394	-0.00512769	0.0268655	-0.00216636	0.348479	0.00432957	0.0676899	-0.00443949	0.0572719	-0.00230492	0.321047	0.010718	9.27148e-06	-0.000731978	0.762973	-0.00412007	0.0923863	-0.000560429
rs1691485	-0.0102317	0.161723	-0.00387989	0.240402	0.000969194	0.76862	0.00689097	0.00291357	-0.00794552	0.000823191	-0.00544976	0.0207122	-0.00384525	0.100128	-0.00192205	0.405971	0.00114159	0.618443	-0.00345378	0.142575	0.000936881	0.689241	0.00205561	0.418921	-0.00116366	0.642356	-0.00884586	0.000155727	0.00225206	0.331263	-0.000153513	0.950394	-0.00512769	0.0268655	-0.00216636	0.348479	0.00432957	0.0676899	-0.00443949	0.0572719	-0.00230492	0.321047	0.010718	9.27148e-06	-0.000731978	0.762973	-0.00412007	0.0923863	-0.000560429
rs1691484	0.00191208	0.880208	-0.00356397	0.542434	-0.00532002	0.361499	-0.00359973	0.376083	0.00471569	0.258833	0.00930596	0.0246818	-0.0117415	0.00428101	-0.00335929	0.408526	0.0124923	0.00192376	-0.00443099	0.284369	0.00947829	0.0213433	0.00853025	0.0558647	0.00821994	0.0615069	-0.00802673	0.0508777	0.00616203	0.130305	-0.00460861	0.288291	-0.016085	7.77378e-05	-0.00877119	0.0307659	0.00298006	0.473521	-0.0136876	0.00085153	-0.00185679	0.649172	0.000310435	0.941773	0.00236748	0.578955	0.000470685	0.912944	0.00341837
rs73135623	-0.0143376	0.0771494	-0.00328262	0.366919	0.00353352	0.329981	0.00980198	0.000123841	-0.0115369	1.06076e-05	-0.0102816	7.5651e-05	-7.26488e-05	0.977532	-0.000877825	0.730783	-0.00364302	0.149529	-0.0024167	0.352301	-0.00254424	0.324855	-0.0010431	0.710158	-0.00497897	0.0717866	-0.00777105	0.00259721	0.000421015	0.869209	0.00181276	0.505261	-0.000156425	0.95119	0.000982663	0.699847	0.00414872	0.112562	-2.61127e-05	0.991911	-0.00230594	0.368142	0.0131379	8.32415e-07	-0.00161453	0.546392	-0.00509278	0.0592473	-0.00191537
rs1691483	-0.00747468	0.281972	-0.00601807	0.0553169	0.0019354	0.536464	0.00479479	0.0293411	-0.0086303	0.000131823	-0.00572626	0.0105501	-0.00744186	0.000814765	0.00016444	0.940378	0.000388138	0.858595	-0.00351813	0.116158	0.00126846	0.568961	0.00174671	0.469876	-0.00232561	0.328827	-0.00540905	0.0149895	0.000574282	0.794371	0.00171226	0.465492	-0.00429009	0.0513922	-0.00433195	0.0485791	0.00358412	0.111581	-0.00549471	0.013306	-0.00325007	0.14103	0.0100062	1.33667e-05	-0.00237199	0.303935	-0.00452398	0.0519221	-0.0020102
rs1694956	-0.0102317	0.161723	-0.00390638	0.237201	0.000991663	0.763411	0.00688899	0.00292137	-0.0079463	0.000822088	-0.00546381	0.0203851	-0.00384787	0.0998929	-0.00191809	0.406934	0.0011269	0.622963	-0.00345433	0.142506	0.000958319	0.68251	0.00206123	0.417644	-0.00117408	0.639375	-0.00884192	0.000156758	0.00224382	0.333029	-0.000122803	0.960308	-0.00511188	0.0273372	-0.00214488	0.353272	0.00433159	0.0675586	-0.00442082	0.0583235	-0.00230407	0.32122	0.0107443	8.81156e-06	-0.000735861	0.761751	-0.00412199	0.0922307	-0.000563174
rs1691482	0.00857785	0.255146	0.00584518	0.0874622	0.000420214	0.901877	-0.000813788	0.733732	0.0023598	0.336094	0.000426531	0.860816	0.000672494	0.780822	-0.000564184	0.813375	-0.00139702	0.555256	-0.00221059	0.363846	-0.00363201	0.133545	-0.000644662	0.806243	0.00515147	0.0466756	0.00387369	0.109027	-0.00278558	0.24485	-0.000253086	0.920942	-0.000136113	0.954658	-0.00163331	0.493971	-0.000194564	0.936656	0.00305124	0.206031	0.00366713	0.126568	-0.00400195	0.10969	-7.23693e-05	0.977017	0.00111967	0.658585	0.00259684
rs395273	0.00848052	0.260749	0.00572176	0.0944876	0.000355221	0.917027	-0.000846719	0.723483	0.002251	0.359017	0.000343554	0.88773	0.000576017	0.811688	-0.000562571	0.813962	-0.00133723	0.572439	-0.00227807	0.349548	-0.00356225	0.141303	-0.000661796	0.80127	0.00520207	0.0446384	0.00377243	0.118723	-0.00276501	0.248514	-0.000229129	0.92843	-0.000156568	0.947871	-0.00155614	0.514746	-0.000100139	0.967384	0.00310498	0.198308	0.00366483	0.126937	-0.00410701	0.100794	-0.000164563	0.947786	0.00104202	0.681011	0.00247852
rs431816	0.00847258	0.261199	0.0058051	0.0897872	0.000363465	0.91511	-0.000880387	0.712968	0.00225975	0.357156	0.000304893	0.900295	0.000584348	0.809019	-0.000578287	0.808866	-0.00132922	0.574747	-0.00226074	0.353232	-0.00356702	0.140777	-0.000663249	0.800845	0.00518266	0.045443	0.00377785	0.118199	-0.0027535	0.250496	-0.000239882	0.925082	-0.000163437	0.945588	-0.00154364	0.518133	-0.000107408	0.965018	0.00311342	0.197097	0.00364451	0.129061	-0.00412148	0.0996038	-0.000161168	0.948863	0.00103987	0.681639	0.00246927
rs6767393	-0.0106759	0.149831	-0.00241013	0.471762	0.000933896	0.779691	0.0070763	0.00255384	-0.00818757	0.000669878	-0.00565347	0.0178712	-0.00445349	0.0601862	-0.00245894	0.294066	0.000870471	0.707797	-0.00409201	0.0864411	0.000879352	0.71105	0.0013868	0.590433	-0.0013137	0.604834	-0.00875028	0.000222475	0.00267293	0.255082	-0.00101841	0.683806	-0.00463147	0.0484757	-0.00189016	0.41947	0.00517766	0.0310297	-0.00425657	0.0720071	-0.00244258	0.299341	0.0119835	9.93833e-07	-0.00154184	0.530648	-0.00428028	0.0844145	-0.000631205
rs6767407	-0.0140325	0.090224	-0.00139316	0.707645	0.00314949	0.395119	0.00989469	0.000147697	-0.0122482	4.66254e-06	-0.0110487	3.10841e-05	-0.00051302	0.845566	-0.00149211	0.566769	-0.00416665	0.106446	-0.00335209	0.206408	-0.00296368	0.261341	-0.00156464	0.585082	-0.00513407	0.0690104	-0.00754605	0.00417864	0.000821701	0.752946	0.00088853	0.749133	0.000562892	0.829193	0.00123218	0.635881	0.00530251	0.0469689	0.000147559	0.955256	-0.00232914	0.373315	0.0146976	6.6866e-08	-0.00266079	0.330249	-0.00527166	0.055843	-0.00211942
rs437714	0.00207076	0.754103	0.00269745	0.368214	-0.000453114	0.879458	-3.49202e-05	0.986732	0.000205838	0.923843	0.000929615	0.663374	-0.00201476	0.342222	-0.00600268	0.00421711	-0.00479283	0.0211489	-0.00116387	0.585969	-0.00726761	0.00062558	-0.00204953	0.374262	-0.00183321	0.419897	0.0100167	2.3495e-06	-0.00484695	0.0211465	0.00155928	0.486066	0.00581466	0.00565524	-0.003516	0.0934349	-0.0016436	0.444559	-0.00101878	0.630511	-0.00149158	0.478999	-0.000866562	0.693024	-0.00366711	0.0961496	0.00111333	0.616452	0.00120467
rs511688	0.00215994	0.743899	0.00269742	0.36823	-0.000448746	0.880614	-1.18791e-05	0.995487	0.000232567	0.913995	0.0009467	0.657594	-0.00199268	0.347561	-0.00598839	0.00431042	-0.00477781	0.0215628	-0.00113454	0.59546	-0.0072728	0.000620362	-0.00201993	0.381226	-0.00179907	0.428631	0.00998676	2.52084e-06	-0.00489818	0.0198264	0.00158459	0.479034	0.00582076	0.00560727	-0.00345993	0.098796	-0.00166628	0.43832	-0.000969447	0.647173	-0.00148338	0.48144	-0.000896357	0.683048	-0.00366805	0.0960803	0.00112217	0.613672	0.00120496
rs76473641	-0.011571	0.222336	9.85564e-05	0.981656	-0.00340594	0.425535	0.00519851	0.0847034	-0.00129618	0.674967	0.00155022	0.613315	0.00192012	0.528427	-0.0143686	1.84508e-06	-0.00638069	0.0325742	0.00249831	0.4156	-0.00933981	0.00220385	-0.00215899	0.514912	-0.00901064	0.0058197	0.00973081	0.00140466	-0.00289117	0.338273	0.000140837	0.96505	0.0124853	3.50854e-05	-0.000899731	0.76499	-0.00254376	0.409623	-0.00382635	0.208392	-0.00622415	0.0396796	0.00416811	0.185794	-0.00359975	0.254945	0.00258804	0.416939	0.00157722
rs452022	0.00209391	0.751474	0.00273944	0.360825	-0.000472982	0.874221	-4.45544e-05	0.983074	0.000205451	0.923992	0.000927227	0.664208	-0.00207439	0.328162	-0.00594611	0.00459295	-0.00477172	0.0217334	-0.00111838	0.600721	-0.00722676	0.000671878	-0.00200166	0.385557	-0.00176762	0.436757	0.00997956	2.56456e-06	-0.00489711	0.0198564	0.00158945	0.477698	0.00586389	0.00526498	-0.00349952	0.0950043	-0.00162934	0.448551	-0.00102731	0.627678	-0.00153362	0.466728	-0.00089454	0.683663	-0.00369094	0.0940311	0.00112204	0.613722	0.00120499
rs418424	0.00209391	0.751474	0.00274181	0.360407	-0.00046428	0.876515	-4.51731e-05	0.982839	0.000202871	0.924943	0.000922432	0.665838	-0.00207606	0.327771	-0.00595141	0.00455662	-0.0047691	0.0218052	-0.00112311	0.599181	-0.00722858	0.000669761	-0.00200744	0.384185	-0.0017592	0.438941	0.00998387	2.539e-06	-0.0048956	0.0198941	0.00158945	0.477698	0.00586084	0.00528849	-0.00350503	0.0944847	-0.00163476	0.447041	-0.00102895	0.627128	-0.00153696	0.465758	-0.000890472	0.685023	-0.00369308	0.0938398	0.00112085	0.614096	0.00120211
rs73135629	-0.0124192	0.145369	-0.000409226	0.914778	0.00317562	0.404841	0.0100201	0.000188741	-0.0121145	1.08079e-05	-0.0119857	1.13333e-05	-0.00052482	0.846499	-0.00136628	0.610346	-0.0051369	0.0531281	-0.00285861	0.295206	-0.00499422	0.0659188	-0.00273723	0.353481	-0.00639238	0.0278681	-0.00795736	0.00333964	0.00119225	0.657257	0.00115971	0.685146	0.000900081	0.737502	0.00333556	0.213045	0.00507971	0.0644521	0.00138958	0.607707	-0.00317265	0.238705	0.0149187	1.00768e-07	-0.00338035	0.229444	-0.00661367	0.019752	-0.00201141
rs1691450	0.00221059	0.738152	0.00262954	0.380439	-0.000485778	0.870854	-2.97877e-05	0.988684	0.000195349	0.927725	0.000860592	0.68704	-0.00210295	0.321588	-0.0059804	0.00436674	-0.00474348	0.0225359	-0.00112781	0.597686	-0.00721484	0.000686559	-0.00196223	0.395026	-0.00179651	0.429335	0.0100777	2.04647e-06	-0.0049251	0.0191726	0.00157137	0.482762	0.00592515	0.00481338	-0.00351249	0.0938145	-0.00162735	0.449146	-0.00100718	0.634462	-0.00158259	0.452662	-0.000981748	0.654767	-0.00369577	0.0936337	0.0011415	0.60762	0.00117205
rs139287496	-0.0183542	0.416853	-0.0251349	0.0170661	-0.00329444	0.7537	-0.00831938	0.252073	0.0186972	0.0123038	0.0217328	0.00337353	-0.00646679	0.378607	-0.00636204	0.3812	0.0218515	0.00240012	-0.000985521	0.893939	0.0166183	0.0239618	0.0163991	0.0394144	0.0252685	0.00127232	-0.0135192	0.0657093	0.0107013	0.141475	-0.0165732	0.0325573	-0.0135512	0.0624656	-0.0115257	0.112215	-0.00843676	0.255906	-0.0130774	0.0744811	0.00931517	0.201533	0.00289828	0.702861	0.00404875	0.595536	0.000781849	0.919129	0.00430419
rs441367	0.0022059	0.738687	0.00265855	0.375225	-0.000480622	0.872218	-3.96777e-05	0.984928	0.00020592	0.923828	0.00087721	0.681332	-0.00212254	0.317113	-0.0059705	0.004433	-0.00472495	0.0230718	-0.00112478	0.598683	-0.00720035	0.000704084	-0.00194179	0.399979	-0.001791	0.430765	0.0100718	2.07635e-06	-0.00493239	0.0189985	0.00154595	0.489882	0.00592112	0.00484336	-0.00348927	0.0960145	-0.00159928	0.457019	-0.00102704	0.627806	-0.00157579	0.454616	-0.00098424	0.653957	-0.00370284	0.0930173	0.00112606	0.612496	0.00116015
rs394185	0.00164829	0.896492	-0.00393427	0.500624	-0.00383227	0.51032	-0.0033486	0.40946	0.00479207	0.250358	0.00978013	0.0180224	-0.01185	0.00387499	-0.00355205	0.381306	0.0124263	0.00199533	-0.0042269	0.306257	0.0095688	0.0199067	0.00799406	0.0726282	0.00749847	0.0874786	-0.00805557	0.0496432	0.00613761	0.131144	-0.00507423	0.241465	-0.0156673	0.000115486	-0.00887552	0.0285467	0.00301931	0.466938	-0.0135428	0.000946005	-0.00142555	0.726425	0.000176697	0.966778	0.00211768	0.619011	-0.000681063	0.874082	0.00268198
rs406265	0.00215701	0.744281	0.00265189	0.376424	-0.000467127	0.875777	-3.04911e-05	0.988417	0.000198024	0.926741	0.000872043	0.68311	-0.00213103	0.315186	-0.00595416	0.00454298	-0.00472172	0.023167	-0.00111811	0.600857	-0.0072167	0.000684669	-0.00196263	0.394944	-0.00179265	0.430343	0.0100861	2.00874e-06	-0.0049218	0.0192577	0.00154031	0.491472	0.00591343	0.00489921	-0.00349496	0.0954769	-0.00158611	0.460737	-0.00104706	0.621119	-0.00158852	0.450985	-0.000979123	0.655642	-0.00370684	0.0926671	0.00112521	0.612766	0.00113969
rs400629	0.00216319	0.743574	0.00262968	0.380452	-0.000506868	0.865311	-5.48336e-05	0.979172	0.000205785	0.92388	0.000866276	0.685099	-0.0021334	0.314661	-0.00594471	0.00460835	-0.00468726	0.024193	-0.00109731	0.607652	-0.00722055	0.000680346	-0.0019672	0.393853	-0.00177949	0.433744	0.0100717	2.07816e-06	-0.00490145	0.0197652	0.00152832	0.49486	0.00592924	0.00478672	-0.00348338	0.0965877	-0.00159282	0.458851	-0.00102892	0.627188	-0.00158733	0.451336	-0.000978047	0.656002	-0.00371966	0.0915497	0.00112647	0.612375	0.00114704
rs373420	0.00249056	0.844357	-0.00406423	0.487212	-0.00407107	0.484955	-0.00354952	0.382655	0.00503589	0.227737	0.00954277	0.0212004	-0.0117253	0.00432406	-0.00310056	0.44543	0.0122204	0.00240447	-0.00494741	0.231807	0.00908374	0.0273321	0.00809205	0.0696312	0.00715334	0.103598	-0.00788998	0.0548823	0.00627724	0.123168	-0.00494992	0.253918	-0.0160422	8.08733e-05	-0.00860218	0.0340866	0.00316875	0.445857	-0.0135876	0.000926148	-0.00117629	0.77314	0.000108581	0.979613	0.00179532	0.673829	-0.000583592	0.892151	0.00292038
rs114879648	-0.0328505	0.283374	-0.00340282	0.803224	0.00420059	0.757599	0.00951386	0.325248	0.000726579	0.941539	-2.48343e-05	0.997983	0.0176571	0.0706443	0.00189267	0.844747	0.00192271	0.840798	-0.00190274	0.846782	0.00600424	0.539282	-0.00807552	0.447281	-0.00657681	0.530254	0.00526679	0.589781	0.00271198	0.779437	0.0135083	0.190154	-0.000547842	0.95486	-0.000421939	0.965135	0.0126784	0.200312	-0.0163854	0.0930212	0.00845275	0.383775	-0.00840466	0.404736	0.0271335	0.00739487	-5.7087e-06	0.999554	-0.00280393
rs13059973	0.00197888	0.764775	0.0025948	0.386897	-0.00056074	0.851184	-5.09887e-05	0.980636	0.000188977	0.930093	0.000868833	0.684273	-0.00200644	0.344408	-0.00590293	0.00491101	-0.00472657	0.0230525	-0.00117684	0.581945	-0.00722468	0.000676997	-0.00190465	0.409153	-0.00181001	0.425988	0.0101176	1.87487e-06	-0.00493345	0.0189971	0.00152772	0.495101	0.00591304	0.00491042	-0.00348582	0.0964116	-0.00159104	0.459429	-0.00105342	0.619069	-0.00157357	0.455344	-0.000972697	0.65782	-0.00376798	0.0874715	0.00108314	0.626182	0.00121089
rs55728549	0.00656076	0.6828	-0.00311741	0.671285	-0.00549482	0.453078	-0.00519194	0.308805	0.0112459	0.0315084	0.0106869	0.039223	-0.00756174	0.142275	-0.000921892	0.85653	0.00792697	0.116516	0.00411159	0.428197	0.0120474	0.0196425	0.0108602	0.0521562	0.0180703	0.00104455	0.00682749	0.18545	0.000262211	0.959057	-0.00327401	0.54724	-0.0162456	0.00146435	0.00199915	0.694645	-0.000345553	0.947184	0.00658107	0.200936	0.0133381	0.00918351	-0.0204197	0.000131384	0.0130033	0.0152626	0.0107834	0.0461584	0.00783814
rs114639114	0.00913959	0.51539	-0.00861331	0.172345	0.00538688	0.391962	-0.00664917	0.134642	-0.0059781	0.189686	-0.00329034	0.46657	-0.0158161	0.000426833	0.00701429	0.114151	-0.00395954	0.368188	-0.00376842	0.404928	0.000469313	0.916876	-0.00268924	0.581891	-0.0068866	0.152543	0.0099134	0.0272884	-0.0054912	0.21726	0.00769547	0.104763	5.8204e-05	0.98956	-0.00867799	0.0504507	-0.000933627	0.837463	-0.00676971	0.131048	-0.00488556	0.273317	0.00138509	0.765421	-0.00767355	0.0996248	-0.00349714	0.456971	-0.00598569
rs1694947	0.00182744	0.782359	0.0026461	0.377681	-0.000477898	0.872994	-2.34145e-05	0.991109	0.000272772	0.899256	0.000851897	0.690167	-0.00198751	0.349081	-0.00593041	0.00472351	-0.00468156	0.0244203	-0.00112722	0.598035	-0.00720916	0.000697095	-0.00189908	0.410627	-0.00168999	0.457406	0.0102163	1.49471e-06	-0.00493979	0.0188688	0.00154738	0.48966	0.00594987	0.00465801	-0.00344021	0.100921	-0.00155275	0.4704	-0.00105129	0.619852	-0.00156469	0.457987	-0.000967214	0.659696	-0.00378745	0.085914	0.00107201	0.629809	0.00126338
rs1694946	0.00148166	0.823032	0.00266115	0.375778	-0.000834943	0.780385	5.35961e-05	0.979684	0.000324623	0.880434	0.000897147	0.675133	-0.0020718	0.329825	-0.00588212	0.00514696	-0.00488057	0.0191691	-0.00122318	0.56789	-0.00750162	0.000427599	-0.00174949	0.449206	-0.00143254	0.529422	0.0100069	2.53172e-06	-0.00497566	0.0182132	0.00148839	0.507051	0.00580405	0.00585372	-0.00337491	0.10814	-0.00142327	0.50891	-0.000899307	0.671824	-0.00175241	0.406635	-0.000768956	0.726725	-0.00403199	0.0679744	0.000732532	0.742297	0.000872578
rs1691520	0.00148058	0.823165	0.00266148	0.375723	-0.000827951	0.78218	5.94006e-05	0.977484	0.000336784	0.875992	0.000912194	0.670007	-0.00206424	0.3316	-0.00587793	0.00517932	-0.00487131	0.0193999	-0.00121457	0.570623	-0.00750522	0.000424946	-0.00175917	0.446707	-0.00143878	0.527635	0.010009	2.52024e-06	-0.00497103	0.0183229	0.00149041	0.506481	0.00582091	0.00571257	-0.00335842	0.109878	-0.0014279	0.507539	-0.000902342	0.670785	-0.0017632	0.403756	-0.000766405	0.727599	-0.00404086	0.0673746	0.000728259	0.74375	0.000876079
rs149471680	-0.0546123	0.0209594	0.00258137	0.811466	-0.0146383	0.175161	-0.000410609	0.957031	0.00769236	0.324983	0.0110912	0.152597	0.00935717	0.224287	-0.0160416	0.0351631	-0.00963488	0.201669	-0.00203046	0.793277	-0.00077773	0.919681	-0.0159476	0.0566852	-0.0141851	0.0854279	-0.00818513	0.287908	0.00505243	0.507933	-0.00520254	0.521697	0.010803	0.15658	-0.00181976	0.810933	0.000442259	0.954794	-0.00366966	0.633255	-0.00972065	0.203649	0.00503574	0.527216	-0.00100025	0.900447	-0.00381389	0.635902	-0.0127384
rs1691519	0.00148462	0.822465	0.00267236	0.373072	-0.000728477	0.807525	-1.88321e-05	0.992851	0.000227907	0.915779	0.000764035	0.720772	-0.0020106	0.343628	-0.00590259	0.00493305	-0.0046561	0.0252436	-0.00106602	0.618144	-0.00731296	0.000584551	-0.00184395	0.424457	-0.00172842	0.447352	0.01029	1.26312e-06	-0.00495913	0.0184372	0.00152956	0.49478	0.00594764	0.00468371	-0.00328501	0.117346	-0.00147333	0.493521	-0.00109455	0.605614	-0.00140694	0.504659	-0.00081114	0.711988	-0.00381653	0.0836097	0.00110145	0.62052	0.00123593
rs1614844	0.00193137	0.770231	0.00270925	0.36624	-0.000724599	0.808423	-3.21022e-05	0.987806	0.00012035	0.95544	0.000720869	0.735795	-0.00208509	0.325766	-0.00591157	0.00484338	-0.00462882	0.0260251	-0.00113651	0.5949	-0.00737836	0.000517651	-0.00178751	0.438498	-0.0018001	0.428461	0.0102843	1.26203e-06	-0.00491587	0.0194127	0.00159575	0.476048	0.00597339	0.00448456	-0.00340667	0.104175	-0.00144707	0.501001	-0.00103268	0.625947	-0.00162015	0.442057	-0.000826291	0.70669	-0.00380967	0.083986	0.00106873	0.630735	0.00119684
rs73135634	-0.0147325	0.0756299	-0.00158198	0.670683	0.00304522	0.411658	0.0101287	0.000104993	-0.0126621	2.27997e-06	-0.0111854	2.54986e-05	-0.000562303	0.831198	-0.00156382	0.548886	-0.00450962	0.0810567	-0.00312051	0.240234	-0.0029035	0.271883	-0.00187673	0.513191	-0.00506454	0.0732945	-0.00752276	0.00435702	0.00114092	0.662572	0.000614457	0.825245	0.000666855	0.798576	0.00159252	0.541208	0.00497818	0.0625874	0.000193075	0.941565	-0.00192608	0.462284	0.0149152	4.48009e-08	-0.00228241	0.404362	-0.0053246	0.0537929	-0.00219534
rs1694945	0.00182361	0.782757	0.00280417	0.349766	-0.000665653	0.823768	-2.66502e-05	0.989879	0.000116738	0.956784	0.000735581	0.730653	-0.00208663	0.325489	-0.00595742	0.0045304	-0.00466182	0.025004	-0.00118171	0.580397	-0.00735413	0.000541201	-0.00177079	0.442869	-0.00182329	0.422615	0.0102862	1.26166e-06	-0.00484252	0.0213207	0.00160232	0.474306	0.00595786	0.00459618	-0.0033635	0.108694	-0.00154063	0.473801	-0.000997029	0.637972	-0.00164402	0.435437	-0.00079618	0.716954	-0.00378834	0.0857857	0.00110173	0.620279	0.00123942
rs1694944	0.00193137	0.770231	0.0027168	0.364906	-0.000751352	0.801495	-2.97026e-05	0.988718	0.000137034	0.949271	0.000709933	0.739656	-0.00207294	0.328594	-0.00589767	0.00494412	-0.00463028	0.0259778	-0.00114917	0.590804	-0.00739905	0.00049919	-0.00179621	0.436273	-0.00180797	0.426446	0.0102807	1.27292e-06	-0.00491453	0.0194455	0.00159687	0.475736	0.00597084	0.00450157	-0.00340208	0.104641	-0.00145491	0.498685	-0.00103921	0.623764	-0.00161704	0.442934	-0.00082125	0.708397	-0.00379211	0.0854229	0.00106719	0.631226	0.00115696
rs115148154	0.0042658	0.844457	0.00313453	0.748456	0.0103591	0.287514	0.00299798	0.664099	-0.00182143	0.796874	-0.000642812	0.927082	0.0102091	0.143369	-0.00168085	0.807535	-0.00458953	0.501972	-0.00389714	0.579367	0.00271182	0.697982	-0.000631534	0.933727	-0.0092845	0.214766	-0.00435768	0.532322	0.00741485	0.28355	0.00708015	0.336045	-0.00971125	0.159922	0.00369962	0.591433	0.00982234	0.165219	-0.0122014	0.0798028	0.00232952	0.736714	0.0107472	0.135563	0.00999284	0.166961	0.000310097	0.966086	0.000260763
rs9857934	0.00185082	0.779548	0.00271033	0.366066	-0.000706625	0.813093	5.4017e-05	0.979484	8.22251e-05	0.969549	0.000707085	0.740669	-0.00207914	0.32716	-0.00592532	0.00474645	-0.00466615	0.02485	-0.00115458	0.589067	-0.00744601	0.000459721	-0.00171782	0.456572	-0.00181861	0.423745	0.0103572	1.06183e-06	-0.00487948	0.0203329	0.00154748	0.489506	0.00590543	0.00496188	-0.00350533	0.0945317	-0.00145835	0.497682	-0.00107202	0.61286	-0.00158576	0.451818	-0.000830283	0.705345	-0.00377695	0.0866876	0.00109914	0.621055	0.00120658
rs62252864	0.00351088	0.781779	-0.00348355	0.550914	-0.00392706	0.499863	-0.00346316	0.393636	0.00524826	0.208053	0.00983849	0.0173467	-0.012062	0.00328382	-0.0036007	0.374837	0.0120645	0.00269227	-0.00519736	0.208355	0.00883698	0.0315552	0.00808622	0.0694325	0.00801463	0.0678135	-0.00854332	0.0373565	0.00617257	0.128978	-0.00479823	0.268027	-0.0157188	0.000109696	-0.00826236	0.0415138	0.00338217	0.415175	-0.013742	0.000794601	-0.00113316	0.780926	0.00035788	0.932778	0.00104803	0.80563	-0.000958804	0.823463	0.00274141
rs1691474	-0.00627098	0.572678	-0.00162869	0.750141	-0.00195445	0.701407	-0.00597257	0.0937044	0.00821727	0.0246546	0.0114295	0.00163177	-0.00809698	0.024513	-0.00154444	0.664462	0.0135689	0.000119815	-0.00538655	0.137366	0.0078181	0.030184	0.00628805	0.107782	0.00788933	0.0405695	-0.00981085	0.00643617	0.00685416	0.0547238	-0.00492376	0.195176	-0.0150126	2.55237e-05	-0.00188371	0.596394	0.00318125	0.382442	-0.00937693	0.00909492	0.00144439	0.686241	-0.00203128	0.585534	0.0010859	0.771497	0.000105875	0.977613	-0.000527548
rs1694943	0.00138184	0.834832	0.00281025	0.349724	-0.000371413	0.901313	-3.81542e-05	0.985538	2.46205e-05	0.990899	0.000445079	0.835308	-0.00216025	0.309669	-0.00592708	0.00482287	-0.00464721	0.0257545	-0.00136716	0.523278	-0.00719709	0.000727739	-0.00188249	0.415555	-0.00180991	0.426932	0.0101634	1.76675e-06	-0.00488406	0.0204793	0.001375	0.540015	0.00614556	0.00352756	-0.00343799	0.10176	-0.00153976	0.474916	-0.00143323	0.499633	-0.00168748	0.424311	-0.00106962	0.626887	-0.00355519	0.107558	0.00142513	0.522407	0.00156077
rs57960037	-0.00665956	0.372373	-0.000761307	0.821367	0.000522972	0.876356	0.000262647	0.91158	0.00171353	0.479883	0.00297399	0.216444	-0.00426529	0.0742038	-0.00554956	0.0188394	-0.0046891	0.0452154	0.00196458	0.414309	-0.00345191	0.149154	0.00110485	0.670675	-0.00377314	0.140625	0.0103039	1.62356e-05	-0.00255083	0.281451	-0.000784679	0.755605	0.00588979	0.0128308	-0.00300176	0.203548	0.000705057	0.770835	-0.00294088	0.217701	-0.00282799	0.233443	-0.00300041	0.224901	-0.00290462	0.241792	0.00185543	0.458541	0.00180392
rs76779399	-0.0119869	0.206575	0.000298651	0.944471	-0.00363814	0.394848	0.00449173	0.136369	-0.000965358	0.754828	0.00186886	0.54241	0.00227979	0.454233	-0.0133688	9.11212e-06	-0.00649865	0.0295209	0.0022129	0.4709	-0.00933752	0.00221195	-0.00157946	0.633842	-0.00863376	0.0082435	0.00947842	0.00186766	-0.00303011	0.315631	6.05317e-05	0.984976	0.0126961	2.58786e-05	-0.000590819	0.844396	-0.00268143	0.384817	-0.00373563	0.219442	-0.00641771	0.033942	0.00440586	0.161983	-0.00432509	0.171422	0.00322795	0.311358	0.00197115
rs79612466	0.00688789	0.621889	-0.00791206	0.207538	0.00490181	0.433527	-0.00571449	0.196124	-0.00526954	0.245142	-0.00352457	0.43296	-0.0152267	0.000649956	0.00542329	0.219429	-0.00516187	0.238239	-0.00379876	0.398694	0.000319349	0.943081	-0.00344718	0.477983	-0.00818555	0.087389	0.0101941	0.0224918	-0.00557873	0.207583	0.0069621	0.140111	-0.000407021	0.926699	-0.00890761	0.0435221	-0.000286081	0.949615	-0.00627208	0.159581	-0.0056835	0.200114	0.000819239	0.859162	-0.00671733	0.147252	-0.00302976	0.517052	-0.00562168
rs1909306	-0.00721182	0.332251	-0.000193692	0.954087	0.000575114	0.863832	0.000228602	0.922809	0.00162879	0.500801	0.00280031	0.243301	-0.00459982	0.0535824	-0.00537148	0.0226669	-0.00485151	0.0377855	0.00174837	0.466427	-0.00334882	0.16063	0.00116829	0.652143	-0.00335213	0.189379	0.0097881	4.03e-05	-0.00216417	0.359615	-0.00100279	0.690038	0.00558542	0.0179929	-0.00312576	0.18439	0.00105886	0.661011	-0.00316562	0.183454	-0.00323973	0.171173	-0.0030034	0.223259	-0.00252723	0.307231	0.0018814	0.451106	0.00178917
rs117801730	-0.0245442	0.397861	-0.00943826	0.473087	0.00268055	0.838154	0.00679633	0.461737	-0.0115237	0.223449	0.00486039	0.604804	0.00112855	0.903622	0.00366731	0.690912	0.00975679	0.285803	-0.00285893	0.760621	0.021147	0.0235674	0.0109808	0.277587	0.00960876	0.334692	0.00018545	0.984141	-0.00577975	0.531814	-7.12555e-05	0.994226	-0.00355316	0.700618	-0.0158165	0.0861117	0.00736965	0.435778	-0.0100946	0.278464	0.00707968	0.444843	0.0118914	0.218039	0.0148292	0.125843	0.010607	0.278012	-0.00199661
rs76477572	0.00617134	0.657701	-0.00790884	0.206585	0.00529169	0.396664	-0.00580621	0.187806	-0.0048134	0.287056	-0.00265329	0.553887	-0.015913	0.000352149	0.00532288	0.226771	-0.00448294	0.304352	-0.00386699	0.388945	0.000400516	0.928451	-0.00393993	0.416038	-0.00795977	0.095526	0.00996191	0.0253361	-0.00507134	0.25063	0.00603213	0.199855	-3.70053e-05	0.993308	-0.00860047	0.050637	-0.00022907	0.959536	-0.00558288	0.209307	-0.00579563	0.190135	0.000508763	0.912017	-0.00652413	0.158106	-0.00374416	0.422065	-0.00547266
rs7633333	-0.00729964	0.326399	-0.000219944	0.947871	0.000528747	0.874714	0.0002279	0.923044	0.00160663	0.506635	0.00274095	0.253427	-0.00457606	0.0548231	-0.00539045	0.0221897	-0.00486713	0.0371682	0.00181796	0.448862	-0.00333249	0.16267	0.00115977	0.654507	-0.00336996	0.187026	0.00978772	4.03112e-05	-0.00213807	0.365426	-0.00100312	0.689933	0.00557945	0.0181135	-0.0031106	0.186519	0.00109201	0.651083	-0.00317131	0.182657	-0.00328396	0.165393	-0.00305729	0.215051	-0.00250727	0.311054	0.0018637	0.455366	0.00175141
rs7625608	0.00568647	0.682901	-0.00827209	0.186338	0.00531392	0.394522	-0.00619122	0.160013	-0.00484272	0.283905	-0.00277947	0.535	-0.0155321	0.000483966	0.00533795	0.225266	-0.00456692	0.295178	-0.00392187	0.382054	0.000325321	0.941831	-0.00352203	0.467007	-0.0076164	0.11055	0.00970208	0.0293443	-0.00520361	0.238286	0.00629725	0.180607	-0.000190677	0.965512	-0.00831737	0.0586243	-0.000191357	0.966177	-0.00578808	0.192863	-0.00585424	0.185508	0.000278118	0.951817	-0.00655517	0.155972	-0.00357085	0.443679	-0.00561313
rs12496247	-0.00735396	0.322807	-0.000234816	0.944353	0.000509401	0.879263	0.000240578	0.918778	0.0015761	0.514747	0.00273033	0.255274	-0.00456675	0.0553196	-0.00538801	0.022251	-0.00487612	0.0368205	0.00179282	0.455161	-0.00334784	0.160744	0.00109354	0.673061	-0.0033807	0.185627	0.00979015	4.0137e-05	-0.0021653	0.359355	-0.000979737	0.6968	0.00559498	0.017795	-0.00312586	0.184368	0.00109494	0.650213	-0.00313885	0.187178	-0.00328258	0.165573	-0.00307571	0.212303	-0.00250503	0.311489	0.0018697	0.453917	0.00174502
rs9835724	0.00778884	0.26673	0.000318913	0.920584	-2.16963e-05	0.994571	-0.00854179	0.000138088	0.00911835	7.23286e-05	0.005108	0.0250093	0.00483384	0.0327457	0.00674756	0.00258319	0.00537145	0.0154733	0.00489184	0.0319423	0.00681451	0.00265719	0.00108419	0.659502	0.0048927	0.0435815	-0.00214373	0.343813	0.00470472	0.0360265	-0.00378038	0.113646	-0.00306163	0.172202	0.00614943	0.00597785	-0.00156351	0.495296	0.00338379	0.13441	0.00225885	0.315164	-0.0101354	1.50893e-05	0.00595223	0.0113583	0.00198227	0.403224	-0.00254207
rs9849768	0.00773755	0.269871	0.000305732	0.923855	5.55125e-06	0.998611	-0.00856699	0.000131891	0.00913432	7.02194e-05	0.0051058	0.0250683	0.00484754	0.0322506	0.00673668	0.00262427	0.00536692	0.0155579	0.00491378	0.0311773	0.00684024	0.00255913	0.00108525	0.659181	0.00487523	0.0443329	-0.00214551	0.343402	0.00468532	0.036795	-0.00377891	0.113777	-0.00306233	0.172093	0.0061805	0.00572822	-0.00157099	0.493228	0.00340475	0.132005	0.0022863	0.30931	-0.0101177	1.561e-05	0.00598809	0.0108717	0.00203142	0.391651	-0.00246961
rs6770536	-0.0119085	0.209603	0.00022948	0.95732	-0.00363329	0.395497	0.0043435	0.149796	-0.00104953	0.734239	0.00182087	0.552841	0.00232053	0.446221	-0.0134271	8.33134e-06	-0.0065353	0.0286199	0.00227857	0.45785	-0.00935358	0.00217401	-0.00164892	0.619005	-0.00861249	0.00840441	0.00962822	0.00157996	-0.00289357	0.337946	8.40757e-05	0.979134	0.0125175	3.3584e-05	-0.000503535	0.867156	-0.00264988	0.390444	-0.00392067	0.197464	-0.00665968	0.0277601	0.00440363	0.162205	-0.00435289	0.168695	0.00311218	0.329042	0.0019922
rs6783496	-0.00739657	0.320018	-0.000221507	0.947502	0.000526713	0.875193	0.00023027	0.922248	0.00157691	0.514537	0.00273148	0.255081	-0.00455941	0.0557155	-0.00538374	0.0223589	-0.0048882	0.0363586	0.00177019	0.460879	-0.00335484	0.159876	0.00110453	0.669974	-0.0033756	0.186299	0.00979668	3.96729e-05	-0.00217321	0.35761	-0.000991927	0.69322	0.00559657	0.017764	-0.00311277	0.186218	0.0010725	0.65692	-0.00314086	0.186903	-0.00328413	0.165378	-0.0030626	0.214265	-0.00251102	0.310339	0.00186279	0.455595	0.00174614
rs9812833	0.00771989	0.270983	0.000362232	0.909839	-7.39238e-06	0.99815	-0.00854427	0.000137466	0.00907904	7.76973e-05	0.0050756	0.0259437	0.00484332	0.0324048	0.0067413	0.00260705	0.00533975	0.0160912	0.00494738	0.0300446	0.00681878	0.00264069	0.0010597	0.666724	0.00484417	0.0457095	-0.00218169	0.335335	0.00467335	0.0372828	-0.00376795	0.114836	-0.00309588	0.167452	0.00616328	0.00586577	-0.00158145	0.490362	0.00338671	0.134073	0.00231223	0.303864	-0.0101188	1.55826e-05	0.0059913	0.010831	0.00203663	0.390449	-0.00249113
rs382210	-0.00173564	0.803421	0.00129065	0.679968	0.000874473	0.77918	0.0085637	9.51394e-05	-0.0118157	1.53117e-07	-0.0105568	2.2585e-06	0.00281165	0.204584	-0.000669596	0.760014	-0.00454215	0.0365043	-0.00506626	0.0232405	-0.00593263	0.00753595	-0.00424882	0.0780075	-0.0047197	0.0469677	-0.00391853	0.0771195	-0.00404998	0.0652608	0.00568259	0.0150622	0.00282616	0.198017	-0.000921645	0.673865	0.000131869	0.95316	0.00363912	0.100096	0.00131251	0.551042	0.01224	9.32316e-08	-0.00380165	0.0985463	-0.003203	0.167593	0.00015372
rs76066618	-0.0245442	0.397861	-0.00963035	0.464017	0.00192815	0.883164	0.0065023	0.481376	-0.0112737	0.233698	0.00512523	0.585302	0.000683061	0.941581	0.00379145	0.681041	0.00971214	0.288054	-0.00337753	0.718922	0.0207543	0.0262913	0.0113888	0.260194	0.00924695	0.35328	0.000138682	0.988141	-0.00556474	0.547221	-0.000482938	0.960891	-0.00317909	0.730862	-0.0159206	0.0840893	0.00742957	0.432097	-0.0103031	0.268698	0.00693728	0.454091	0.0115382	0.232042	0.014852	0.125279	0.0106315	0.276925	-0.00218883
rs1498659	-0.00735396	0.322807	-0.000219857	0.947892	0.000530618	0.874275	0.000224848	0.924071	0.00158329	0.51283	0.00274467	0.252784	-0.00456166	0.0555908	-0.00539649	0.0220407	-0.00487156	0.0369959	0.00179648	0.454239	-0.00335158	0.160276	0.00108635	0.675086	-0.00338281	0.18535	0.00979488	3.97907e-05	-0.00216281	0.359905	-0.000976687	0.697696	0.00559751	0.0177429	-0.00312447	0.184562	0.00109896	0.649011	-0.0031455	0.186244	-0.00328645	0.165073	-0.00307965	0.211716	-0.00251092	0.31035	0.00186805	0.454313	0.00174416
rs6773428	-0.0119757	0.206982	0.000319989	0.940509	-0.0037241	0.383761	0.00444282	0.140662	-0.00093999	0.761059	0.00183183	0.550414	0.00234017	0.442338	-0.0134325	8.24648e-06	-0.00646185	0.0304423	0.00228761	0.456026	-0.00928462	0.00234182	-0.00162279	0.624536	-0.00864011	0.00819099	0.00952662	0.00176876	-0.00302146	0.31698	0.000107688	0.973274	0.0126536	2.75068e-05	-0.000517358	0.863531	-0.00263394	0.393258	-0.00377795	0.214233	-0.00653749	0.0307346	0.00436721	0.165666	-0.00429366	0.174525	0.00320282	0.315104	0.0019275
rs115372751	-0.00117478	0.958333	-0.000146813	0.988325	0.00474426	0.635113	0.00507062	0.474878	-0.00201487	0.781834	7.7002e-05	0.991493	0.00959778	0.180739	0.00210398	0.766753	-0.00647161	0.357123	-0.00221351	0.759413	0.000375896	0.958262	-0.00275589	0.724197	-0.00918227	0.232897	-0.00449964	0.530417	0.00858931	0.226839	0.00775074	0.305498	-0.00975665	0.169563	0.00290517	0.681766	0.0101639	0.162264	-0.0134069	0.0611078	0.00430275	0.545753	0.00684374	0.355206	0.0100647	0.175739	-0.00078807	0.916285	-0.00162641
rs2132183	-0.00733486	0.324063	-0.000185588	0.956004	0.000575657	0.863699	0.000200966	0.932114	0.00161372	0.504749	0.00277778	0.247091	-0.00455545	0.0559186	-0.00541269	0.0216421	-0.00486756	0.0371471	0.00177524	0.459583	-0.00337258	0.157662	0.00108942	0.67421	-0.00341888	0.18069	0.00982235	3.7836e-05	-0.00213972	0.365047	-0.000997661	0.691524	0.00556348	0.0184441	-0.00316303	0.179192	0.0010921	0.651049	-0.00315158	0.185385	-0.0032783	0.166113	-0.00305339	0.215625	-0.00252458	0.307713	0.00185329	0.457876	0.00175439
rs2132184	-0.00731825	0.325166	-0.000238097	0.943576	0.000560452	0.86727	0.000213499	0.927893	0.00160496	0.507073	0.00275474	0.251042	-0.0045656	0.0553782	-0.0054063	0.0217997	-0.00486003	0.0374447	0.00179807	0.453838	-0.00333895	0.161854	0.00111113	0.668109	-0.00339866	0.183293	0.00981791	3.81552e-05	-0.00215772	0.361035	-0.000973267	0.698699	0.00558723	0.0179524	-0.00314877	0.181169	0.00109381	0.650545	-0.00314293	0.186601	-0.00327964	0.165948	-0.00307789	0.211974	-0.002518	0.308985	0.00186446	0.455179	0.00173658
rs2132185	-0.00739671	0.319949	-0.000261133	0.938119	0.000584019	0.861726	0.000211863	0.928435	0.0015695	0.516457	0.00278047	0.246591	-0.00461162	0.0529382	-0.00544283	0.0209096	-0.00488181	0.0365788	0.00181551	0.449418	-0.0033003	0.166717	0.00111061	0.668217	-0.00337976	0.185686	0.00981037	3.86044e-05	-0.0021234	0.368668	-0.000972886	0.698778	0.00569275	0.0158837	-0.00317118	0.178032	0.00105042	0.663496	-0.00316022	0.184138	-0.00326839	0.167355	-0.00301358	0.221619	-0.00251509	0.309482	0.0018272	0.464184	0.00165537
rs111489739	-0.0113437	0.233942	0.000497658	0.908118	-0.00371848	0.387172	0.00460899	0.128533	-0.00107734	0.728922	0.00193775	0.529939	0.00201635	0.510375	-0.0136904	6.21763e-06	-0.00652577	0.0297454	0.00263389	0.39341	-0.00983524	0.00134816	-0.00175266	0.599142	-0.00903944	0.00594578	0.00927998	0.00245719	-0.00303952	0.316804	0.000512545	0.87401	0.012716	2.78485e-05	-0.000609	0.840542	-0.00285481	0.357487	-0.0036317	0.235126	-0.00685681	0.0242344	0.00444143	0.160909	-0.0039568	0.213369	0.00338956	0.29039	0.00164533
rs111963785	-0.0119757	0.206982	0.000319989	0.940509	-0.0037241	0.383761	0.00444282	0.140662	-0.00093999	0.761059	0.00183183	0.550414	0.00234017	0.442338	-0.0134325	8.24648e-06	-0.00646185	0.0304423	0.00228761	0.456026	-0.00928462	0.00234182	-0.00162279	0.624536	-0.00864011	0.00819099	0.00952662	0.00176876	-0.00302146	0.31698	0.000107688	0.973274	0.0126536	2.75068e-05	-0.000517358	0.863531	-0.00263394	0.393258	-0.00377795	0.214233	-0.00653749	0.0307346	0.00436721	0.165666	-0.00429366	0.174525	0.00320282	0.315104	0.0019275
rs112232623	-0.0119116	0.209442	0.000305707	0.943161	-0.00371	0.38557	0.00444842	0.140174	-0.000930382	0.763435	0.00183184	0.550424	0.00239864	0.431034	-0.0134265	8.32925e-06	-0.00645424	0.0306437	0.00232976	0.447782	-0.00928796	0.00233405	-0.00159764	0.629927	-0.00873916	0.00748815	0.00949055	0.0018419	-0.003062	0.310546	0.000154012	0.961786	0.0126805	2.646e-05	-0.0004883	0.871131	-0.00267423	0.386076	-0.00380584	0.210883	-0.00656916	0.0299394	0.00434595	0.167748	-0.00427457	0.176462	0.00321287	0.313604	0.00194667
rs61000894	-0.00732827	0.324507	-0.000198008	0.953064	0.000572928	0.864343	0.000229457	0.92252	0.00160279	0.507655	0.00275085	0.251721	-0.00454117	0.0566993	-0.00539693	0.0220306	-0.00486473	0.037263	0.00181259	0.450207	-0.00335361	0.160025	0.00112739	0.663556	-0.00345036	0.176728	0.00978108	4.0804e-05	-0.00215504	0.361637	-0.000947773	0.706225	0.00560764	0.0175387	-0.00311229	0.186281	0.00107794	0.65529	-0.00316955	0.182903	-0.00331895	0.160936	-0.00307042	0.213091	-0.00248672	0.315039	0.00187172	0.45343	0.00174364
rs1248865	0.00273733	0.828936	-0.00375835	0.519899	-0.00267312	0.646022	-0.0023648	0.560222	0.00686405	0.099681	0.0118477	0.00417101	-0.0124554	0.00239942	-0.00307644	0.448299	0.012115	0.00258235	-0.00460596	0.264894	0.00906772	0.0273759	0.00802717	0.071518	0.00848045	0.0533278	-0.00839666	0.0407437	0.00547735	0.177928	-0.00469027	0.278969	-0.0166391	4.2292e-05	-0.0084265	0.0376304	0.00360391	0.385247	-0.0138864	0.000699145	-0.00215865	0.596248	0.000621093	0.883594	0.000791723	0.852508	-0.000576997	0.893187	0.00254638
rs4473565	-0.0066938	0.368953	0.000101381	0.976005	0.000561902	0.867188	0.000290048	0.902328	0.00168416	0.487142	0.00276028	0.250951	-0.00473035	0.0475448	-0.00574406	0.0149872	-0.00484219	0.0385025	0.00198189	0.40988	-0.00333997	0.162494	0.00120225	0.643323	-0.00363722	0.155179	0.009783	4.1983e-05	-0.00205379	0.385492	-0.00111132	0.659077	0.0055125	0.0197692	-0.00303872	0.197717	0.00125354	0.604311	-0.00319509	0.180187	-0.00339723	0.152029	-0.00326754	0.185964	-0.00268909	0.278155	0.0017098	0.494221	0.00194126
rs1248866	0.00350059	0.782426	-0.00369174	0.527985	-0.00311443	0.593161	-0.00273744	0.500809	0.00643322	0.123387	0.0113813	0.00599719	-0.0121891	0.00301591	-0.00316014	0.436786	0.0119225	0.00306788	-0.00492104	0.234326	0.00892773	0.0301133	0.00802472	0.0720394	0.0082578	0.0602903	-0.00817937	0.0465896	0.00592746	0.145522	-0.00471432	0.277289	-0.0162153	6.77936e-05	-0.00835773	0.0395339	0.00360464	0.385875	-0.0138789	0.000717908	-0.00188312	0.644484	0.000821043	0.846779	0.000843404	0.843258	-0.000929363	0.829053	0.00224876
rs1248867	-0.00101934	0.884925	0.00210696	0.505212	0.000699204	0.824443	0.00822461	0.000207489	-0.0113866	5.55186e-07	-0.0108359	1.55308e-06	0.00275022	0.219363	-0.00108091	0.625497	-0.00515584	0.0187845	-0.00510817	0.0235183	-0.00754776	0.000765536	-0.00502424	0.0391437	-0.00524872	0.0287765	-0.00432104	0.0536913	-0.00391792	0.0775365	0.00582992	0.0135921	0.00292866	0.186727	7.24235e-05	0.973887	-0.000581123	0.797783	0.00430735	0.0540421	0.000637366	0.774441	0.0117103	4.27039e-07	-0.00469657	0.0433812	-0.00395905	0.0913654	0.000258159
rs76847001	0.00782488	0.265118	0.000198874	0.950483	-0.000266406	0.933496	-0.00844986	0.000165769	0.00927814	5.49842e-05	0.00521382	0.0223109	0.00482593	0.033236	0.00673342	0.00266804	0.00539808	0.0150879	0.00503409	0.0274576	0.00696044	0.00217193	0.000989412	0.687963	0.00505791	0.037178	-0.00206167	0.363159	0.00468058	0.037211	-0.00375273	0.11672	-0.00281529	0.209893	0.00635732	0.00453088	-0.00152548	0.506334	0.00352487	0.119345	0.00241114	0.284208	-0.0101194	1.59395e-05	0.00595827	0.0113742	0.00206966	0.383386	-0.00248864
rs4264740	-0.00740672	0.319297	-0.000229432	0.945618	0.000598925	0.858232	0.000221522	0.925183	0.00157281	0.51558	0.0027752	0.247495	-0.00457558	0.0548223	-0.0054399	0.0209799	-0.00487621	0.0367963	0.00182147	0.447936	-0.00331764	0.164505	0.00113802	0.66054	-0.00341944	0.180583	0.00977105	4.14683e-05	-0.00211767	0.369965	-0.00095699	0.703469	0.00570783	0.0156085	-0.00313796	0.182623	0.00103998	0.666641	-0.00319003	0.180038	-0.00328213	0.165581	-0.00301382	0.221586	-0.00248623	0.31507	0.00183344	0.462664	0.00166488
rs12485637	-0.00734488	0.323405	-0.000158786	0.962352	0.00057005	0.865011	0.000209221	0.929332	0.00161616	0.504107	0.00278381	0.24607	-0.00452794	0.0574163	-0.00542283	0.0213974	-0.0048691	0.0370872	0.00177429	0.459823	-0.0033728	0.157635	0.00111398	0.667305	-0.0034594	0.175582	0.00979574	3.97112e-05	-0.00212857	0.367551	-0.00097917	0.696957	0.00557729	0.0181554	-0.00313842	0.182599	0.00107262	0.656871	-0.00319058	0.180003	-0.00331109	0.161917	-0.00304985	0.216157	-0.00249273	0.313855	0.00186139	0.455912	0.00177069
rs62252868	0.00276687	0.859434	0.000610429	0.932297	-0.00416665	0.560757	-0.00584632	0.240595	0.010896	0.032907	0.00962554	0.0572831	-0.00857968	0.0882523	-7.98664e-05	0.987204	0.00733772	0.136864	0.00272325	0.591076	0.0118844	0.0184449	0.0105419	0.0536353	0.0184223	0.000622257	0.00463805	0.356988	0.00134617	0.787262	-0.00408777	0.441494	-0.0164326	0.000983072	0.000654843	0.895248	0.00120244	0.813418	0.00503503	0.316419	0.0114193	0.0223871	-0.019612	0.000168881	0.0137545	0.00857306	0.00956769	0.0699833	0.00693211
rs62252869	-0.00737057	0.32171	-0.000153105	0.963698	0.000564402	0.866335	0.00019483	0.93418	0.00160935	0.505898	0.00278693	0.245533	-0.00455283	0.0560551	-0.00542462	0.0213521	-0.00487803	0.0367379	0.0017532	0.465166	-0.00336084	0.159106	0.0011031	0.670354	-0.0034158	0.181079	0.00981832	3.81019e-05	-0.00211059	0.371603	-0.00100943	0.688071	0.00555874	0.0185418	-0.00315999	0.179603	0.00110326	0.647719	-0.00318	0.181443	-0.00330189	0.163078	-0.00302746	0.21954	-0.00249549	0.313311	0.00185574	0.457272	0.00175917
rs1909304	-0.00735396	0.322807	-0.000200699	0.952427	0.000569718	0.865094	0.00021344	0.927912	0.00159805	0.5089	0.0027509	0.2517	-0.00457285	0.0549897	-0.00540494	0.0218315	-0.00486785	0.0371369	0.00179263	0.455199	-0.00333646	0.162162	0.00112348	0.664643	-0.00339461	0.183814	0.00980622	3.89672e-05	-0.00213009	0.367212	-0.000983158	0.695787	0.00558637	0.0179689	-0.00313633	0.182893	0.00111266	0.644931	-0.00316031	0.184173	-0.00328381	0.165405	-0.00304945	0.216221	-0.00249896	0.312652	0.00186557	0.454906	0.00173564
rs111464486	-0.0110414	0.592924	0.0104029	0.261618	0.0170192	0.0655573	0.00672939	0.300771	-0.0213305	0.00137611	-0.0154437	0.0194886	-0.00118239	0.857139	-0.0102224	0.115571	-0.0102107	0.112596	-0.00883293	0.181914	-0.00675829	0.304545	-0.00813039	0.255448	-0.0135172	0.0550509	-0.00432282	0.510635	0.00297209	0.64805	-0.0107787	0.120225	0.0219499	0.000740174	0.0103955	0.109179	0.00898628	0.176397	0.0220432	0.000776567	-0.00258342	0.692071	0.0152871	0.0242917	-0.00940392	0.167553	-0.00574243	0.403163	0.00469558
rs116000031	-0.02353	0.418394	-0.00874118	0.507125	0.00269434	0.837614	0.00650865	0.481784	-0.0115086	0.224926	0.0052323	0.578185	0.000105739	0.990966	0.00405605	0.66074	0.00992692	0.278449	-0.00338481	0.718865	0.0206442	0.0273937	0.0115604	0.254011	0.00986102	0.323173	-0.000204445	0.982552	-0.00598159	0.518413	0.000477849	0.961376	-0.00372533	0.687449	-0.0164522	0.0747937	0.00826607	0.382992	-0.0100126	0.283341	0.00719604	0.438302	0.0131139	0.17523	0.0148839	0.125231	0.0111628	0.254558	-0.00203767
rs12496972	-0.00733894	0.323793	-0.00019192	0.954505	0.000571393	0.864701	0.000215508	0.927215	0.00159935	0.508556	0.00275228	0.251462	-0.00457717	0.05476	-0.00540671	0.0217879	-0.00486309	0.0373222	0.00178618	0.456823	-0.0033399	0.16173	0.00112393	0.664516	-0.00339255	0.184079	0.00980495	3.90556e-05	-0.00212974	0.367289	-0.000985974	0.694959	0.00558299	0.0180381	-0.00313859	0.182578	0.00112025	0.642677	-0.00316184	0.183959	-0.00328085	0.165786	-0.00304781	0.216467	-0.0024954	0.313341	0.00186751	0.454435	0.00173884
rs12496982	-0.00733894	0.323793	-0.00019192	0.954505	0.000571393	0.864701	0.000215508	0.927215	0.00159935	0.508556	0.00275228	0.251462	-0.00457717	0.05476	-0.00540671	0.0217879	-0.00486309	0.0373222	0.00178618	0.456823	-0.0033399	0.16173	0.00112393	0.664516	-0.00339255	0.184079	0.00980495	3.90556e-05	-0.00212974	0.367289	-0.000985974	0.694959	0.00558299	0.0180381	-0.00313859	0.182578	0.00112025	0.642677	-0.00316184	0.183959	-0.00328085	0.165786	-0.00304781	0.216467	-0.0024954	0.313341	0.00186751	0.454435	0.00173884
rs73843213	-0.00738525	0.320751	-0.000148924	0.964688	0.000568823	0.865298	0.000189562	0.935956	0.00162239	0.502458	0.00279227	0.244628	-0.00455434	0.0559735	-0.0054288	0.0212523	-0.00488729	0.036382	0.00176348	0.462553	-0.00335612	0.159692	0.00111074	0.668208	-0.0034167	0.180964	0.00981758	3.81534e-05	-0.00209992	0.374025	-0.00102055	0.68482	0.00555704	0.0185778	-0.00315524	0.180257	0.00109991	0.648716	-0.00318051	0.181374	-0.00328735	0.164939	-0.00303254	0.218767	-0.00250324	0.31181	0.00185147	0.458308	0.001758
rs1694919	-0.00126247	0.857753	0.00207223	0.512253	0.000685006	0.82795	0.00821832	0.000209801	-0.0113749	5.7009e-07	-0.0108492	1.50773e-06	0.00275222	0.219024	-0.00108462	0.624308	-0.00514543	0.0190241	-0.00512377	0.0230958	-0.00757615	0.000731076	-0.00500995	0.0397053	-0.00525549	0.0285715	-0.00430129	0.0547924	-0.00395236	0.0749625	0.00586927	0.012972	0.00298768	0.177998	4.41857e-05	0.984067	-0.000542722	0.810881	0.00430402	0.0542263	0.000649559	0.770244	0.0117476	3.92388e-07	-0.00470827	0.04286	-0.00396483	0.0908899	0.000248793
rs9826959	0.00818895	0.50583	-0.00143646	0.797886	-0.00106248	0.849335	-0.00458369	0.242344	0.00793602	0.0483714	0.00257924	0.517746	0.00843818	0.0331362	0.00691099	0.0776533	0.00111046	0.774686	0.00572533	0.151191	0.00175395	0.658359	-0.00447585	0.298563	-0.0031695	0.455135	-0.00567931	0.151572	-0.00130967	0.738666	0.0088833	0.0335274	-0.00198819	0.612274	-5.01386e-05	0.989776	0.00399673	0.319452	0.00164981	0.676487	0.00999855	0.0110311	-0.0114828	0.0051026	0.0138577	0.000761198	0.00567759	0.171419	-0.00832871
rs60224920	-0.00735396	0.322807	-0.000200699	0.952427	0.000569718	0.865094	0.00021344	0.927912	0.00159805	0.5089	0.0027509	0.2517	-0.00457285	0.0549897	-0.00540494	0.0218315	-0.00486785	0.0371369	0.00179263	0.455199	-0.00333646	0.162162	0.00112348	0.664643	-0.00339461	0.183814	0.00980622	3.89672e-05	-0.00213009	0.367212	-0.000983158	0.695787	0.00558637	0.0179689	-0.00313633	0.182893	0.00111266	0.644931	-0.00316031	0.184173	-0.00328381	0.165405	-0.00304945	0.216221	-0.00249896	0.312652	0.00186557	0.454906	0.00173564
rs76170362	0.00751467	0.591515	-0.00789486	0.209378	0.00526652	0.400973	-0.00587853	0.184306	-0.00523627	0.24891	-0.00336761	0.454479	-0.0154682	0.000543558	0.00552742	0.211451	-0.00502643	0.251541	-0.00358476	0.426541	0.000684125	0.878634	-0.00348362	0.474013	-0.00781408	0.103246	0.0103673	0.0205045	-0.00563744	0.203575	0.00704688	0.135955	-0.000126707	0.977189	-0.00847238	0.0552485	-0.000449904	0.920967	-0.00615551	0.16817	-0.00522221	0.239862	0.00089074	0.847269	-0.00615418	0.18498	-0.00279928	0.550112	-0.00524464
rs1908498	-0.00728461	0.327391	-0.000192577	0.95435	0.000572703	0.864394	0.000209452	0.929255	0.00161495	0.504433	0.00276304	0.249616	-0.00456635	0.0553365	-0.00540644	0.0217953	-0.00485607	0.0375986	0.00179859	0.453704	-0.00333949	0.161783	0.00114395	0.658916	-0.0033727	0.186661	0.00979834	3.95317e-05	-0.0021302	0.367187	-0.000995874	0.692054	0.00557493	0.0182057	-0.0031267	0.184243	0.00110983	0.645773	-0.00317509	0.182131	-0.00327986	0.165916	-0.00304122	0.217466	-0.00249405	0.313606	0.0018683	0.454248	0.00175544
rs9832119	0.00150413	0.836497	-0.000316143	0.922845	-0.00285524	0.380099	0.00809211	0.000411218	-0.00958798	4.50253e-05	-0.00831651	0.000357931	0.00300198	0.194423	-0.000736244	0.747635	-0.00323944	0.152973	-0.00435559	0.0615575	-0.00756338	0.00109969	-0.00435869	0.0833739	-0.00437969	0.0774921	-0.00361449	0.118276	-0.00503451	0.0281346	0.00756743	0.00192875	0.00119475	0.602139	-0.000525527	0.818176	-0.00227125	0.332571	0.00256678	0.266484	0.00210399	0.359882	0.0102879	1.72225e-05	-0.00288317	0.23022	-0.00299269	0.216935	0.00106855
[truncated: 3,551 more rows]
[truncated: 435 more columns]

## Sheet: S3a_generesults_mean
Table S3a. Full results from the MAGMA gene-based test using the "snp-wise mean" procedure, with significant gene-based p-values results in red (at 2.62E-6). The SNP with the smallest p-value is given for each trait, with p-values below 1.55E-06 printed in red. For each category, the trait with the lowest significant p-value is highlighted. Datafields marked withg * have not been reported to be a…
[truncated: 253 more rows]

[truncated: 6 more sheets: S3b_generesults_top, S3c_generesults_geo, S4_genecompare, S5_gencompare_2, S6_SNP_lookup, S7_SPrediXcan]
